# Supplementary material for: ﻿Multi-locus molecular phylogenetic analysis reveals four new species and a new record of Ophiocordyceps (Ophiocordycipitaceae, Hypocreales) on dipteran hosts in Thailand
Source: MycoKeys. 2025 Jul 7;119:235–61. doi: 10.3897/mycokeys.119.155439 (PMC12260605; doi:10.3897/mycokeys.119.155439)
Supplement: XML Treatment for Ophiocordyceps floriformis [file mycokeys.119.155439-treatment1.xml]

<!DOCTYPE tp:taxon-treatment
  PUBLIC "-//TaxonX//DTD Taxonomic Treatment Publishing DTD v0 20100105//EN" "tax-treatment-NSO.dtd">
<tp:taxon-treatment xmlns:tp="http://www.plazi.org/taxpub"><tp:treatment-meta><kwd-group><label>Taxon classification</label><kwd>
                <named-content content-type="kingdom">Fungi</named-content>
              </kwd><kwd>
                <named-content content-type="order">Hypocreales</named-content>
              </kwd><kwd>
                <named-content content-type="family">Ophiocordycipitaceae</named-content>
              </kwd></kwd-group><mixed-citation publication-type="journal"><person-group><name><surname>Mongkolsamrit</surname><given-names>Suchada</given-names></name><name><surname>Thanakitpipattana</surname><given-names>Donnaya</given-names></name><name><surname>Noisripoom</surname><given-names>Wasana</given-names></name><name><surname>Tasanathai</surname><given-names>Kanoksri</given-names></name><name><surname>Liangsiri</surname><given-names>Kanraya</given-names></name><name><surname>Jaiyen</surname><given-names>Somruetai</given-names></name><name><surname>Rungjindamai</surname><given-names>Nattawut</given-names></name><name><surname>Stadler</surname><given-names>Marc</given-names></name><name><surname>Luangsa-ard</surname><given-names>Jennifer</given-names></name></person-group><article-title>﻿Multi-locus molecular phylogenetic analysis reveals four new species and a new record of <italic><tp:taxon-name><tp:taxon-name-part taxon-name-part-type="genus" reg="Ophiocordyceps">Ophiocordyceps</tp:taxon-name-part></tp:taxon-name></italic> (<tp:taxon-name><tp:taxon-name-part taxon-name-part-type="family">Ophiocordycipitaceae</tp:taxon-name-part></tp:taxon-name>, <tp:taxon-name><tp:taxon-name-part taxon-name-part-type="order">Hypocreales</tp:taxon-name-part></tp:taxon-name>) on dipteran hosts in Thailand</article-title><source>MycoKeys</source><day>07</day><month>07</month><year>2025</year><volume>119</volume><fpage>235</fpage><lpage>261</lpage><pub-id pub-id-type="doi">10.3897/mycokeys.119.155439</pub-id></mixed-citation></tp:treatment-meta><tp:nomenclature><label>﻿</label><tp:taxon-name>
              <object-id xmlns:xlink="http://www.w3.org/1999/xlink" content-type="arpha" xlink:type="simple">0968E4C4-04D9-58CC-9422-1D1330031702</object-id>
              <tp:taxon-name-part taxon-name-part-type="genus" reg="Ophiocordyceps">Ophiocordyceps</tp:taxon-name-part>
              <tp:taxon-name-part taxon-name-part-type="species" reg="floriformis">floriformis</tp:taxon-name-part>
              <object-id xmlns:xlink="http://www.w3.org/1999/xlink" content-type="mycobank" xlink:type="simple">858732</object-id>
            </tp:taxon-name><tp:taxon-authority>Tasanathai, Noisripoom &amp; Luangsa-ard</tp:taxon-authority><tp:taxon-status xmlns:xlink="http://www.w3.org/1999/xlink" xlink:type="simple">sp. nov.</tp:taxon-status><xref ref-type="fig" rid="F2">Fig. 2</xref></tp:nomenclature><tp:treatment-sec sec-type="etymology" id="SECID0ECQDI"><title>Etymology.</title><p>The name refers to the fungus’s outer appearance on the host, which resembles a small flower.</p></tp:treatment-sec><tp:treatment-sec sec-type="Typus" id="SECID0EHQDI"><title>Typus.</title><p>Thailand • Nakhon Ratchasima Province, Khao Yai National Park, Kong Kaeo Waterfall, on robber fly (<tp:taxon-name><tp:taxon-name-part taxon-name-part-type="family">Asilidae</tp:taxon-name-part></tp:taxon-name>, <italic><tp:taxon-name><tp:taxon-name-part taxon-name-part-type="genus" reg="Clephydroneura">Clephydroneura</tp:taxon-name-part></tp:taxon-name></italic> sp.) attached to the underside of a dicotyledonous leaf of forest plant, 3 October 2022, J. Luangsa-ard, K. Tasanathai, S. Mongkolsamrit, A. Khonsanit, W. Noisripoom, D. Thanakitpipattana, N. Kobmoo, MY12948 (<bold><italic>holotype</italic></bold><abbrev xmlns:xlink="http://www.w3.org/1999/xlink" xlink:title="BIOTEC Bangkok Herbarium" id="ABBRID0E3QDI" xlink:type="simple">BBH</abbrev> 51295).</p><fig id="F2" position="float" orientation="portrait"><object-id xmlns:xlink="http://www.w3.org/1999/xlink" content-type="doi" xlink:type="simple">10.3897/mycokeys.119.155439.figure2</object-id><object-id xmlns:xlink="http://www.w3.org/1999/xlink" content-type="zenodo_dep_id" xlink:type="simple">15845599</object-id><object-id xmlns:xlink="http://www.w3.org/1999/xlink" content-type="arpha" xlink:type="simple">65FF6246-68F3-5195-913F-202A264FBDAD</object-id><label>Figure 2.</label><caption><p><italic><tp:taxon-name><tp:taxon-name-part taxon-name-part-type="genus" reg="Ophiocordyceps">Ophiocordyceps</tp:taxon-name-part><tp:taxon-name-part taxon-name-part-type="species" reg="floriformis">floriformis</tp:taxon-name-part></tp:taxon-name></italic>. <bold>A, B.</bold> Fungus on robber fly (<tp:taxon-name><tp:taxon-name-part taxon-name-part-type="family">Asilidae</tp:taxon-name-part></tp:taxon-name>, <italic><tp:taxon-name><tp:taxon-name-part taxon-name-part-type="genus" reg="Clephydroneura">Clephydroneura</tp:taxon-name-part></tp:taxon-name></italic> sp., Holotype <abbrev xmlns:xlink="http://www.w3.org/1999/xlink" xlink:title="BIOTEC Bangkok Herbarium" id="ABBRID0EBSDI" xlink:type="simple">BBH</abbrev> 51295); <bold>C.</bold> Synnemata; <bold>D.</bold> Head of synnema; <bold>E, F.</bold> Conidiogenous cells forming a hymenial layer; <bold>G.</bold> Conidia. Scale bars: 10 mm (<bold>A, B</bold>); 5 mm (<bold>C</bold>); 100 µm (<bold>D</bold>); 20 µm (<bold>E, F</bold>); 10 µm (<bold>G</bold>).</p></caption><graphic xmlns:xlink="http://www.w3.org/1999/xlink" xlink:href="mycokeys-119-235-g002.jpg" position="float" orientation="portrait" xlink:type="simple" id="oo_1368812.jpg"><uri content-type="original_file" xlink:type="simple">https://binary.pensoft.net/fig/1368812</uri></graphic></fig></tp:treatment-sec><tp:treatment-sec sec-type="description" id="SECID0ECTDI"><title>Description.</title><p><bold><italic>Sexual morph</italic></bold>: Not observed. <bold><italic>Asexual morph</italic>: <italic>Synnemata</italic></bold> several, clavate, arising from the various parts of the head, thorax, and abdominal region of the host, cylindrical, unbranched, brown to dark brown at the base, light brown to grey towards the apex, 2–5 mm long, 50–100 μm wide, fertile region located at the terminal part of the synnemata. <bold><italic>Conidiogenous cells</italic></bold><tp:taxon-name><tp:taxon-name-part taxon-name-part-type="genus" reg="Hymenostilbe">Hymenostilbe</tp:taxon-name-part></tp:taxon-name>-like, phialidic, forming a hymenial layer. <bold><italic>Phialides</italic></bold> cylindrical with short crowded denticles, (10–)12–17(–20) × 2–4 μm (n = 35, 14.2 ± 3.1 × 2.6 ± 0.6 μm). <bold><italic>Conidia</italic></bold> hyaline smooth-walled, fusoid, 6–10 × 2–3 μm (n = 35, 8.1 ± 1.3 × 2.5 ± 0.5 μm).</p></tp:treatment-sec><tp:treatment-sec sec-type="description" id="SECID0EGUDI"><title>Culture characteristics.</title><p>All isolates of <italic><tp:taxon-name><tp:taxon-name-part taxon-name-part-type="genus" reg="Ophiocordyceps">O.</tp:taxon-name-part><tp:taxon-name-part taxon-name-part-type="species" reg="floriformis">floriformis</tp:taxon-name-part></tp:taxon-name></italic> were successfully obtained. However, no growth was observed on <abbrev xmlns:xlink="http://www.w3.org/1999/xlink" xlink:title="potato dextrose agar" id="ABBRID0EXUDI" xlink:type="simple">PDA</abbrev> during the primary isolation process, possibly due to its fastidious nature.</p></tp:treatment-sec><tp:treatment-sec sec-type="host" id="SECID0E2UDI"><title>Host.</title><p>Robber fly (<tp:taxon-name><tp:taxon-name-part taxon-name-part-type="family">Asilidae</tp:taxon-name-part></tp:taxon-name>, <italic><tp:taxon-name><tp:taxon-name-part taxon-name-part-type="genus" reg="Clephydroneura">Clephydroneura</tp:taxon-name-part></tp:taxon-name></italic> sp.).</p></tp:treatment-sec><tp:treatment-sec sec-type="habitat" id="SECID0ENVDI"><title>Habitat.</title><p>The specimen was found on the underside of a dicotyledonous leaf of forest plants.</p></tp:treatment-sec><tp:treatment-sec sec-type="material" id="SECID0ESVDI"><title>Additional materials examined.</title><p>Thailand • Nakhon Ratchasima Province, Khao Yai National Park, Mo Singto Nature Trail, on robber fly (<tp:taxon-name><tp:taxon-name-part taxon-name-part-type="family">Asilidae</tp:taxon-name-part></tp:taxon-name>, <italic><tp:taxon-name><tp:taxon-name-part taxon-name-part-type="genus" reg="Clephydroneura">Clephydroneura</tp:taxon-name-part></tp:taxon-name></italic> sp.) attached to the underside of a dicotyledonous leaf of a forest plant, 20 July 2014, K. Tasanathai, P. Srikitikulchai, S. Mongkolsamrit, T. Chohmee, R. Ridkaew, MY4870 (paratype <abbrev xmlns:xlink="http://www.w3.org/1999/xlink" xlink:title="BIOTEC Bangkok Herbarium" id="ABBRID0EEWDI" xlink:type="simple">BBH</abbrev> 27634).</p></tp:treatment-sec><tp:treatment-sec sec-type="notes" id="SECID0EIWDI"><title>Notes.</title><p><italic><tp:taxon-name><tp:taxon-name-part taxon-name-part-type="genus" reg="Ophiocordyceps">Ophiocordyceps</tp:taxon-name-part><tp:taxon-name-part taxon-name-part-type="species" reg="floriformis">floriformis</tp:taxon-name-part></tp:taxon-name></italic> exhibits a unique morphology by producing numerous short synnemata that emerge from the thorax and along the abdomen of its insect host. <italic><tp:taxon-name><tp:taxon-name-part taxon-name-part-type="genus" reg="Ophiocordyceps">Ophiocordyceps</tp:taxon-name-part><tp:taxon-name-part taxon-name-part-type="species" reg="floriformis">floriformis</tp:taxon-name-part></tp:taxon-name></italic> produces subglobose fertile structures at the terminals, which have a white conidial powder, resembling that of <italic><tp:taxon-name><tp:taxon-name-part taxon-name-part-type="genus" reg="Ophiocordyceps">O.</tp:taxon-name-part><tp:taxon-name-part taxon-name-part-type="species" reg="buquetii">buquetii</tp:taxon-name-part></tp:taxon-name></italic>, a species commonly found on ants. The phialides of <italic><tp:taxon-name><tp:taxon-name-part taxon-name-part-type="genus" reg="Ophiocordyceps">O.</tp:taxon-name-part><tp:taxon-name-part taxon-name-part-type="species" reg="floriformis">floriformis</tp:taxon-name-part></tp:taxon-name></italic> are <tp:taxon-name><tp:taxon-name-part taxon-name-part-type="genus" reg="Hymenostilbe">Hymenostilbe</tp:taxon-name-part></tp:taxon-name>-like, whereas in <italic><tp:taxon-name><tp:taxon-name-part taxon-name-part-type="genus" reg="Ophiocordyceps">O.</tp:taxon-name-part><tp:taxon-name-part taxon-name-part-type="species" reg="buquetii">buquetii</tp:taxon-name-part></tp:taxon-name></italic>, the phialides are cylindrical with papillate ends (<xref ref-type="bibr" rid="B31">Mongkolsamrit et al. 2023</xref>). Based on the phylogenetic tree, <italic><tp:taxon-name><tp:taxon-name-part taxon-name-part-type="genus" reg="Ophiocordyceps">O.</tp:taxon-name-part><tp:taxon-name-part taxon-name-part-type="species" reg="floriformis">floriformis</tp:taxon-name-part></tp:taxon-name></italic> belongs to the '<italic><tp:taxon-name><tp:taxon-name-part taxon-name-part-type="genus" reg="Ophiocordyceps">O.</tp:taxon-name-part><tp:taxon-name-part taxon-name-part-type="species" reg="dipterigena">dipterigena</tp:taxon-name-part></tp:taxon-name></italic>' complex, while <italic><tp:taxon-name><tp:taxon-name-part taxon-name-part-type="genus" reg="Ophiocordyceps">O.</tp:taxon-name-part><tp:taxon-name-part taxon-name-part-type="species" reg="buquetii">buquetii</tp:taxon-name-part></tp:taxon-name></italic> is part of the '<italic><tp:taxon-name><tp:taxon-name-part taxon-name-part-type="genus" reg="Ophiocordyceps">O.</tp:taxon-name-part><tp:taxon-name-part taxon-name-part-type="species" reg="australis">australis</tp:taxon-name-part></tp:taxon-name></italic>' complex. This species is fastidious, and no cultures could be obtained from the collected specimens. Hence, DNA was extracted from the synnemata of natural specimens.</p></tp:treatment-sec><ref-list><ref id="B31"><mixed-citation xmlns:xlink="http://www.w3.org/1999/xlink" xlink:type="simple"><person-group><name name-style="western"><surname>Mongkolsamrit</surname><given-names>S</given-names></name><name name-style="western"><surname>Noisripoom</surname><given-names>W</given-names></name><name name-style="western"><surname>Hasin</surname><given-names>S</given-names></name><name name-style="western"><surname>Sinchu</surname><given-names>P</given-names></name><name name-style="western"><surname>Jangsantrar</surname><given-names>P</given-names></name><name name-style="western"><surname>Luangsa-ard</surname><given-names>JJ</given-names></name></person-group> (<year>2023</year>) <article-title>Multi-gene phylogeny and morphology of <italic><tp:taxon-name><tp:taxon-name-part taxon-name-part-type="genus">Ophiocordyceps</tp:taxon-name-part><tp:taxon-name-part taxon-name-part-type="species">laotii</tp:taxon-name-part></tp:taxon-name></italic> sp. nov. and a new record of <italic><tp:taxon-name><tp:taxon-name-part taxon-name-part-type="genus">O.</tp:taxon-name-part><tp:taxon-name-part taxon-name-part-type="species">buquetii</tp:taxon-name-part></tp:taxon-name></italic> (<tp:taxon-name><tp:taxon-name-part taxon-name-part-type="family">Ophiocordycipitaceae</tp:taxon-name-part></tp:taxon-name>, <tp:taxon-name><tp:taxon-name-part taxon-name-part-type="order">Hypocreales</tp:taxon-name-part></tp:taxon-name>) on ants from Thailand.</article-title><source>Mycological Progress</source><volume>22</volume>(<issue>1</issue>): <fpage>5</fpage>. <ext-link xlink:href="10.1007/s11557-022-01855-4" ext-link-type="doi" xlink:type="simple">https://doi.org/10.1007/s11557-022-01855-4</ext-link></mixed-citation></ref></ref-list></tp:taxon-treatment>
