# Supplementary material for: ﻿Multi-locus molecular phylogenetic analysis reveals four new species and a new record of Ophiocordyceps (Ophiocordycipitaceae, Hypocreales) on dipteran hosts in Thailand
Source: MycoKeys. 2025 Jul 7;119:235–61. doi: 10.3897/mycokeys.119.155439 (PMC12260605; doi:10.3897/mycokeys.119.155439)
Supplement: XML Treatment for Ophiocordyceps philippinensis [file mycokeys.119.155439-treatment3.xml]

<!DOCTYPE tp:taxon-treatment
  PUBLIC "-//TaxonX//DTD Taxonomic Treatment Publishing DTD v0 20100105//EN" "tax-treatment-NSO.dtd">
<tp:taxon-treatment xmlns:tp="http://www.plazi.org/taxpub"><tp:treatment-meta><kwd-group><label>Taxon classification</label><kwd>
                <named-content content-type="kingdom">Fungi</named-content>
              </kwd><kwd>
                <named-content content-type="order">Hypocreales</named-content>
              </kwd><kwd>
                <named-content content-type="family">Ophiocordycipitaceae</named-content>
              </kwd></kwd-group><mixed-citation publication-type="journal"><person-group><name><surname>Mongkolsamrit</surname><given-names>Suchada</given-names></name><name><surname>Thanakitpipattana</surname><given-names>Donnaya</given-names></name><name><surname>Noisripoom</surname><given-names>Wasana</given-names></name><name><surname>Tasanathai</surname><given-names>Kanoksri</given-names></name><name><surname>Liangsiri</surname><given-names>Kanraya</given-names></name><name><surname>Jaiyen</surname><given-names>Somruetai</given-names></name><name><surname>Rungjindamai</surname><given-names>Nattawut</given-names></name><name><surname>Stadler</surname><given-names>Marc</given-names></name><name><surname>Luangsa-ard</surname><given-names>Jennifer</given-names></name></person-group><article-title>﻿Multi-locus molecular phylogenetic analysis reveals four new species and a new record of <italic><tp:taxon-name><tp:taxon-name-part taxon-name-part-type="genus" reg="Ophiocordyceps">Ophiocordyceps</tp:taxon-name-part></tp:taxon-name></italic> (<tp:taxon-name><tp:taxon-name-part taxon-name-part-type="family">Ophiocordycipitaceae</tp:taxon-name-part></tp:taxon-name>, <tp:taxon-name><tp:taxon-name-part taxon-name-part-type="order">Hypocreales</tp:taxon-name-part></tp:taxon-name>) on dipteran hosts in Thailand</article-title><source>MycoKeys</source><day>07</day><month>07</month><year>2025</year><volume>119</volume><fpage>235</fpage><lpage>261</lpage><pub-id pub-id-type="doi">10.3897/mycokeys.119.155439</pub-id></mixed-citation></tp:treatment-meta><tp:nomenclature><label>﻿</label><tp:taxon-name>
              <object-id xmlns:xlink="http://www.w3.org/1999/xlink" content-type="arpha" xlink:type="simple">8BA2BBA2-60B7-5F28-B290-9380FF30DEB3</object-id>
              <tp:taxon-name-part taxon-name-part-type="genus" reg="Ophiocordyceps">Ophiocordyceps</tp:taxon-name-part>
              <tp:taxon-name-part taxon-name-part-type="species" reg="philippinensis">philippinensis</tp:taxon-name-part>
              <object-id xmlns:xlink="http://www.w3.org/1999/xlink" content-type="mycobank" xlink:type="simple">848172</object-id>
            </tp:taxon-name><tp:taxon-authority>Piskorski, Kisło &amp; Ruszk.-Mich., Persoonia 51: 345 (2023)</tp:taxon-authority><xref ref-type="fig" rid="F4">Fig. 4</xref></tp:nomenclature><tp:treatment-sec sec-type="notes" id="SECID0E5GAK"><title>Note.</title><p>The description and illustrations are based on specimens of <italic><tp:taxon-name><tp:taxon-name-part taxon-name-part-type="genus" reg="Ophiocordyceps">O.</tp:taxon-name-part><tp:taxon-name-part taxon-name-part-type="species" reg="philippinensis">philippinensis</tp:taxon-name-part></tp:taxon-name></italic> collected in Thailand.</p></tp:treatment-sec><tp:treatment-sec sec-type="description" id="SECID0EPHAK"><title>Description.</title><p><bold><italic>Stromata</italic></bold> stipitate, two to three stromata arising from the thorax region of host, beneath the wings, capitate, unbranched. <bold><italic>Stipes</italic></bold> cylindrical, smooth, brownish-orange (165B), 5–8 mm long, 1–1.5 mm wide with a fertile apex. <bold><italic>Sexual morph</italic>: <italic>Fertile head</italic></bold> hemispherical to globoid, upper surface slightly convex, moderate orange yellow (164C), located at the tip of stipes, 2–2.5 mm thick, 3–4 mm diam. <bold><italic>Perithecia</italic></bold> immersed, ovoid to obclavate, (720–)825–1017(–1100) × (240–)270–355(–400) μm (n = 30, 919.8 ± 97 × 313.4 ± 42 μm). <bold><italic>Asci</italic></bold> cylindrical, up to 300 μm long, 4–6 μm (n = 20, 5.3 ± 0.5) wide, with cap 4–6 μm thick. <bold><italic>Ascospores</italic></bold> filiform, multi-septate, breaking into 64 part-spores, cylindrical to fusoid, 10–12 × 1.5–2.5 μm (n = 50, 11 ± 1 × 2.1 ± 0.4 μm). <bold><italic>Asexual morph</italic></bold>: <bold><italic>Synnemata</italic></bold> arising from head, thorax, abdomen regions of host, solitary, multiple, cylindrical, unbranched, brown to dark brown at the base, light brown to grey towards the apex, 4–20 × 0.5–1 mm, fertile part located at the two-thirds length of the synnemata. <bold><italic>Conidiogenous cells</italic></bold><tp:taxon-name><tp:taxon-name-part taxon-name-part-type="genus" reg="Hymenostilbe">Hymenostilbe</tp:taxon-name-part></tp:taxon-name>-like, phialidic, forming a hymenial layer. <bold><italic>Phialides</italic></bold> cylindrical with short crowded denticles, (10–)11.5–16.5(–20) × 3–3.5(–4) μm (n = 30, 14 ± 3 × 3.2 ± 0.4 μm). <bold><italic>Conidia</italic></bold> hyaline smooth-walled, fusiform, (5–)6 –8(–10) × 2–2.5(–3) μm (n = 30, 7.1 ± 1 × 2.2 ± 0.4 μm).</p><fig id="F4" position="float" orientation="portrait"><object-id xmlns:xlink="http://www.w3.org/1999/xlink" content-type="doi" xlink:type="simple">10.3897/mycokeys.119.155439.figure4</object-id><object-id xmlns:xlink="http://www.w3.org/1999/xlink" content-type="zenodo_dep_id" xlink:type="simple">15845605</object-id><object-id xmlns:xlink="http://www.w3.org/1999/xlink" content-type="arpha" xlink:type="simple">F4BC0286-0CBE-5706-B445-A45B351C06AB</object-id><label>Figure 4.</label><caption><p><italic><tp:taxon-name><tp:taxon-name-part taxon-name-part-type="genus" reg="Ophiocordyceps">Ophiocordyceps</tp:taxon-name-part><tp:taxon-name-part taxon-name-part-type="species" reg="philippinensis">philippinensis</tp:taxon-name-part></tp:taxon-name></italic>. <bold>A, B.</bold> Fungus on a robber fly (<tp:taxon-name><tp:taxon-name-part taxon-name-part-type="family">Asilidae</tp:taxon-name-part></tp:taxon-name>, <italic><tp:taxon-name><tp:taxon-name-part taxon-name-part-type="genus" reg="Clephydroneura">Clephydroneura</tp:taxon-name-part></tp:taxon-name></italic> sp.); <bold>C.</bold> Perithecium; <bold>D.</bold> Ascus; <bold>E.</bold> Part-spores; <bold>F.</bold> Synnema; <bold>G, H.</bold> Conidiogenous cells forming a hymenial layer; <bold>I.</bold> Conidia; <bold>J, K.</bold> Colonies on OA at 30 days (<bold>J</bold> obverse, <bold>K</bold> reverse); <bold>L</bold>, <bold>M.</bold> Colonies on <abbrev xmlns:xlink="http://www.w3.org/1999/xlink" xlink:title="potato dextrose agar" id="ABBRID0EBLAK" xlink:type="simple">PDA</abbrev> at 30 days (<bold>L</bold> obverse, <bold>M</bold> reverse). Scale bars: 15 mm (<bold>A, B</bold>); 300 µm (<bold>C</bold>); 20 µm (<bold>D, E</bold>); 1 mm (<bold>F</bold>); 15 µm (<bold>G, H</bold>); 10 µm (<bold>I</bold>); 10 mm (<bold>J–M</bold>).</p></caption><graphic xmlns:xlink="http://www.w3.org/1999/xlink" xlink:href="mycokeys-119-235-g004.jpg" position="float" orientation="portrait" xlink:type="simple" id="oo_1368814.jpg"><uri content-type="original_file" xlink:type="simple">https://binary.pensoft.net/fig/1368814</uri></graphic></fig></tp:treatment-sec><tp:treatment-sec sec-type="description" id="SECID0E3LAK"><title>Culture characteristics.</title><p><bold><italic>Colonies</italic></bold> on OA attaining a diam. of 7–10 mm in 30 days, mycelium sparse, white, reverse pale yellow (165D). <bold><italic>Conidia</italic></bold> and reproductive structures not observed. <bold><italic>Colonies</italic></bold> on <abbrev xmlns:xlink="http://www.w3.org/1999/xlink" xlink:title="potato dextrose agar" id="ABBRID0ENMAK" xlink:type="simple">PDA</abbrev> attaining a diam. of 7–10 mm in 30 days, high mycelium density, white, reverse pale yellow (165D). <bold><italic>Conidia</italic></bold> and reproductive structures not observed.</p></tp:treatment-sec><tp:treatment-sec sec-type="host" id="SECID0EUMAK"><title>Host.</title><p>Robber fly (<tp:taxon-name><tp:taxon-name-part taxon-name-part-type="family">Asilidae</tp:taxon-name-part></tp:taxon-name>, <italic><tp:taxon-name><tp:taxon-name-part taxon-name-part-type="genus" reg="Clephydroneura">Clephydroneura</tp:taxon-name-part></tp:taxon-name></italic> sp.)</p></tp:treatment-sec><tp:treatment-sec sec-type="habitat" id="SECID0EGNAK"><title>Habitat.</title><p>Specimens were found on the twig of a tree in a forest.</p></tp:treatment-sec><tp:treatment-sec sec-type="material" id="SECID0ELNAK"><title>Additional materials examined.</title><p>Thailand • Chaiyaphum Province, Phu Khiao Wildlife Sanctuary, Thung Ka Mang Nature Trail, on robber fly (<tp:taxon-name><tp:taxon-name-part taxon-name-part-type="family">Asilidae</tp:taxon-name-part></tp:taxon-name>, <italic><tp:taxon-name><tp:taxon-name-part taxon-name-part-type="genus" reg="Clephydroneura">Clephydroneura</tp:taxon-name-part></tp:taxon-name></italic> sp.) attached to the twig of a tree, 25 May 2006, K. Tasanathai, W. Chaygate, S. Mongkolsamrit, R. Ridkaew, B. Thongnuch, V. Sri-Indrasutdhi, MY1294 (<abbrev xmlns:xlink="http://www.w3.org/1999/xlink" xlink:title="BIOTEC Bangkok Herbarium" id="ABBRID0E4NAK" xlink:type="simple">BBH</abbrev> 17649, BCC 22048); • idem, 12 August 2015, S. Mongkolsamrit, A. Khonsanit, W. Noisripoom, D. Thanakitpipattana, N. Kobmoo, P. Srikitikulchai, S. Wongkanoun, R. Promharn, MY10790.01 (<abbrev xmlns:xlink="http://www.w3.org/1999/xlink" xlink:title="BIOTEC Bangkok Herbarium" id="ABBRID0EBOAK" xlink:type="simple">BBH</abbrev> 41274, BCC 79225), MY10790.02 (<abbrev xmlns:xlink="http://www.w3.org/1999/xlink" xlink:title="BIOTEC Bangkok Herbarium" id="ABBRID0EFOAK" xlink:type="simple">BBH</abbrev> 41274, BCC 78339); • Chiang Mai Province, Kanlayaniwatthana district, on robber fly (<tp:taxon-name><tp:taxon-name-part taxon-name-part-type="family">Asilidae</tp:taxon-name-part></tp:taxon-name>, <italic><tp:taxon-name><tp:taxon-name-part taxon-name-part-type="genus" reg="Clephydroneura">Clephydroneura</tp:taxon-name-part></tp:taxon-name></italic> sp.) attached to the twig of a tree, 23 November 2015, K. Tasanathai, S. Mongkolsamrit, D. Thanakitpipattana, W. Noisripoom, R. Promharn, P. Srikitikulchai, S. Wongkanoun, MY11132 (<abbrev xmlns:xlink="http://www.w3.org/1999/xlink" xlink:title="BIOTEC Bangkok Herbarium" id="ABBRID0EVOAK" xlink:type="simple">BBH</abbrev> 42752, BCC 79871), MY11134 (<abbrev xmlns:xlink="http://www.w3.org/1999/xlink" xlink:title="BIOTEC Bangkok Herbarium" id="ABBRID0EZOAK" xlink:type="simple">BBH</abbrev> 41232, BCC 79872).</p></tp:treatment-sec><tp:treatment-sec sec-type="notes" id="SECID0E4OAK"><title>Notes.</title><p>The multi-gene phylogenetic analysis (Fig. <xref ref-type="fig" rid="F1">1</xref>) revealed that the five Thai strains—BCC 79225, BCC 78339, BCC 79871, BCC 22048, and BCC 79872—clustered with <italic><tp:taxon-name><tp:taxon-name-part taxon-name-part-type="genus" reg="Ophiocordyceps">O.</tp:taxon-name-part><tp:taxon-name-part taxon-name-part-type="species" reg="philippinensis">philippinensis</tp:taxon-name-part></tp:taxon-name></italic>, previously reported from the Philippines (LOD PF 4565), with strong support (99% <abbrev xmlns:xlink="http://www.w3.org/1999/xlink" xlink:title="bootstrap support values" id="ABBRID0ESPAK" xlink:type="simple">MLB</abbrev>/1 <abbrev xmlns:xlink="http://www.w3.org/1999/xlink" xlink:title="Bayesian posterior probabilities" id="ABBRID0EWPAK" xlink:type="simple">BPP</abbrev>). These species infect flies of the same family, <tp:taxon-name><tp:taxon-name-part taxon-name-part-type="family">Asilidae</tp:taxon-name-part></tp:taxon-name>, but differ in their host genus. <italic><tp:taxon-name><tp:taxon-name-part taxon-name-part-type="genus" reg="Ophiocordyceps">Ophiocordyceps</tp:taxon-name-part><tp:taxon-name-part taxon-name-part-type="species" reg="philippinensis">philippinensis</tp:taxon-name-part></tp:taxon-name></italic> collected in Thailand infects <italic><tp:taxon-name><tp:taxon-name-part taxon-name-part-type="genus" reg="Clephydroneura">Clephydroneura</tp:taxon-name-part></tp:taxon-name></italic> sp., while <italic><tp:taxon-name><tp:taxon-name-part taxon-name-part-type="genus" reg="Ophiocordyceps">O.</tp:taxon-name-part><tp:taxon-name-part taxon-name-part-type="species" reg="philippinensis">philippinensis</tp:taxon-name-part></tp:taxon-name></italic> from the Philippines infects <italic><tp:taxon-name><tp:taxon-name-part taxon-name-part-type="genus" reg="Asilus">Asilus</tp:taxon-name-part></tp:taxon-name></italic> sp. A comparison of morphological features shows that the perithecia and asci of the Thai specimens are larger and longer than those of the Philippine specimens. The part-spores in the Thai specimens are mature, measuring 10–12 × 1.5–2.5 μm, whereas the part-spores in the Philippine specimens are immature (Table <xref ref-type="table" rid="T2">2</xref>). Asexual morph reproductive structures, producing <tp:taxon-name><tp:taxon-name-part taxon-name-part-type="genus" reg="Hymenostilbe">Hymenostilbe</tp:taxon-name-part></tp:taxon-name>-like, were observed in the Thai specimen. Observations also revealed that the sexual and asexual morphs occur together on the same specimen, with synnemata emerging from the host’s abdominal region (Fig. <xref ref-type="fig" rid="F4">4A</xref>). If only the asexual morph is present, synnemata emerge from various parts of the host (Fig. <xref ref-type="fig" rid="F4">4B</xref>).</p></tp:treatment-sec><tp:treatment-sec><!--Section generated to contain objects referenced in tp:taxon-treatment.--><fig id="F1" position="float" orientation="portrait"><object-id xmlns:xlink="http://www.w3.org/1999/xlink" content-type="doi" xlink:type="simple">10.3897/mycokeys.119.155439.figure1</object-id><object-id xmlns:xlink="http://www.w3.org/1999/xlink" content-type="zenodo_dep_id" xlink:type="simple">15845597</object-id><object-id xmlns:xlink="http://www.w3.org/1999/xlink" content-type="arpha" xlink:type="simple">038F9FEB-9968-50EB-99D8-84283CEFCCC3</object-id><label>Figure 1.</label><caption><p>RAxML tree of the <italic><tp:taxon-name><tp:taxon-name-part taxon-name-part-type="genus" reg="Ophiocordyceps">Ophiocordyceps</tp:taxon-name-part><tp:taxon-name-part taxon-name-part-type="species" reg="dipterigena">dipterigena</tp:taxon-name-part></tp:taxon-name></italic> complex (highlighted in pink) and related species of entomopathogenic fungi in <italic><tp:taxon-name><tp:taxon-name-part taxon-name-part-type="genus" reg="Ophiocordyceps">Ophiocordyceps</tp:taxon-name-part></tp:taxon-name></italic>, based on a combined <abbrev xmlns:xlink="http://www.w3.org/1999/xlink" xlink:title="internal transcribed spacer" id="ABBRID0ERNDI" xlink:type="simple">ITS</abbrev>, <abbrev xmlns:xlink="http://www.w3.org/1999/xlink" xlink:title="28S rDNA" id="ABBRID0EVNDI" xlink:type="simple">LSU</abbrev>, <italic><abbrev xmlns:xlink="http://www.w3.org/1999/xlink" xlink:title="translation elongation factor 1-α gene" id="ABBRID0E1NDI" xlink:type="simple">TEF1</abbrev></italic>, and <italic><abbrev xmlns:xlink="http://www.w3.org/1999/xlink" xlink:title="second largest subunit of RNA polymerase II" id="ABBRID0E6NDI" xlink:type="simple">RPB2</abbrev></italic> dataset. Numbers at the major nodes indicate maximum likelihood bootstrap values (<abbrev xmlns:xlink="http://www.w3.org/1999/xlink" xlink:title="bootstrap support values" id="ABBRID0EDODI" xlink:type="simple">MLB</abbrev> ≥ 70%) and Bayesian posterior probabilities (<abbrev xmlns:xlink="http://www.w3.org/1999/xlink" xlink:title="Bayesian posterior probabilities" id="ABBRID0EHODI" xlink:type="simple">BPP</abbrev> ≥ 0.70).</p></caption><graphic xmlns:xlink="http://www.w3.org/1999/xlink" xlink:href="mycokeys-119-235-g001.jpg" position="float" orientation="portrait" xlink:type="simple" id="oo_1368811.jpg"><uri content-type="original_file" xlink:type="simple">https://binary.pensoft.net/fig/1368811</uri></graphic></fig><table-wrap id="T2" position="float" orientation="portrait"><label>Table 2.</label><caption><p>Morphological comparisons of <italic><tp:taxon-name><tp:taxon-name-part taxon-name-part-type="genus" reg="Ophiocordyceps">Ophiocordyceps</tp:taxon-name-part></tp:taxon-name></italic> species associated with <tp:taxon-name><tp:taxon-name-part taxon-name-part-type="order">Diptera</tp:taxon-name-part></tp:taxon-name>.</p></caption><table id="TID0EDUCK" rules="all"><tbody><tr><th rowspan="1" colspan="1">Species</th><th rowspan="1" colspan="1">Host</th><th rowspan="1" colspan="1">Habitat</th><th rowspan="1" colspan="1">Origin</th><th rowspan="1" colspan="1">Stromata/Synnemata (mm)</th><th rowspan="1" colspan="1">Fertile part (mm)</th><th rowspan="1" colspan="1">Perithecia (µm)</th><th rowspan="1" colspan="1">Asci (µm)</th><th rowspan="1" colspan="1">Part-spores (µm)</th><th rowspan="1" colspan="1">Conidiogenous cells (µm)</th><th rowspan="1" colspan="1">Conidia (µm)</th><th rowspan="1" colspan="1">References</th></tr><tr><td rowspan="1" colspan="1">
                  <italic>
                    <tp:taxon-name><tp:taxon-name-part taxon-name-part-type="genus" reg="Ophiocordyceps">O.</tp:taxon-name-part><tp:taxon-name-part taxon-name-part-type="species" reg="dipterigena">dipterigena</tp:taxon-name-part></tp:taxon-name>
                  </italic>
                </td><td rowspan="1" colspan="1">
                  <tp:taxon-name><tp:taxon-name-part taxon-name-part-type="order">Diptera</tp:taxon-name-part></tp:taxon-name>
                </td><td rowspan="1" colspan="1">On twig</td><td rowspan="1" colspan="1">Sri Lanka</td><td rowspan="1" colspan="1">Stromata: 5–10 × 1</td><td rowspan="1" colspan="1">Globose</td><td rowspan="1" colspan="1">–</td><td rowspan="1" colspan="1">–</td><td rowspan="1" colspan="1">10 × 1.5</td><td rowspan="1" colspan="1">–</td><td rowspan="1" colspan="1">–</td><td rowspan="1" colspan="1">
                  <xref ref-type="bibr" rid="B2">Berkeley and Broome 1873</xref>
                </td></tr><tr><td rowspan="1" colspan="1">
                  <italic>
                    <tp:taxon-name><tp:taxon-name-part taxon-name-part-type="genus" reg="Ophiocordyceps">O.</tp:taxon-name-part><tp:taxon-name-part taxon-name-part-type="species" reg="discoideicapitata">discoideicapitata</tp:taxon-name-part></tp:taxon-name>
                  </italic>
                </td><td rowspan="1" colspan="1">
                  <tp:taxon-name><tp:taxon-name-part taxon-name-part-type="order">Diptera</tp:taxon-name-part></tp:taxon-name>
                </td><td rowspan="1" colspan="1">Beneath a branch</td><td rowspan="1" colspan="1">Japan</td><td rowspan="1" colspan="1">Stromata: two, 2.5–3.5 × 0.7–1.2</td><td rowspan="1" colspan="1">Discoid, laterally conical, 3–4</td><td rowspan="1" colspan="1">Pyriform, 620–700 × 200–250</td><td rowspan="1" colspan="1">5–6 diam.</td><td rowspan="1" colspan="1">Cylindrical, truncated, 6–9 × 1</td><td rowspan="1" colspan="1">–</td><td rowspan="1" colspan="1">–</td><td rowspan="1" colspan="1">
                  <xref ref-type="bibr" rid="B20">Kobayasi and Shimizu 1982</xref>
                </td></tr><tr><td rowspan="1" colspan="1">
                  <italic>
                    <tp:taxon-name><tp:taxon-name-part taxon-name-part-type="genus" reg="Ophiocordyceps">O.</tp:taxon-name-part><tp:taxon-name-part taxon-name-part-type="species" reg="floriformis">floriformis</tp:taxon-name-part></tp:taxon-name>
                  </italic>
                </td><td rowspan="1" colspan="1"><tp:taxon-name><tp:taxon-name-part taxon-name-part-type="order">Diptera</tp:taxon-name-part></tp:taxon-name> (<tp:taxon-name><tp:taxon-name-part taxon-name-part-type="family">Asilidae</tp:taxon-name-part></tp:taxon-name>, <italic><tp:taxon-name><tp:taxon-name-part taxon-name-part-type="genus" reg="Clephydroneura">Clephydroneura</tp:taxon-name-part></tp:taxon-name></italic> sp.)</td><td rowspan="1" colspan="1">Underside of leaves of dicotyledonous plants</td><td rowspan="1" colspan="1">Thailand</td><td rowspan="1" colspan="1">
                  Synnemata: several, clavate, 2–5 long, 50–100 μm wide</td><td rowspan="1" colspan="1">NA</td><td rowspan="1" colspan="1">NA</td><td rowspan="1" colspan="1">NA</td><td rowspan="1" colspan="1">NA</td><td rowspan="1" colspan="1"><tp:taxon-name><tp:taxon-name-part taxon-name-part-type="genus" reg="Hymenostilbe">Hymenostilbe</tp:taxon-name-part></tp:taxon-name>-like, phialidic, cylindrical, 10–20 × 2–4</td><td rowspan="1" colspan="1">Fusoid, 6–10 × 2–3</td><td rowspan="1" colspan="1">
                  <bold>This study</bold>
                </td></tr><tr><td rowspan="1" colspan="1">
                  <italic>
                    <tp:taxon-name><tp:taxon-name-part taxon-name-part-type="genus" reg="Ophiocordyceps">O.</tp:taxon-name-part><tp:taxon-name-part taxon-name-part-type="species" reg="globiceps">globiceps</tp:taxon-name-part></tp:taxon-name>
                  </italic>
                </td><td rowspan="1" colspan="1"><tp:taxon-name><tp:taxon-name-part taxon-name-part-type="order">Diptera</tp:taxon-name-part></tp:taxon-name> (<tp:taxon-name><tp:taxon-name-part taxon-name-part-type="family">Muscidae</tp:taxon-name-part></tp:taxon-name>)</td><td rowspan="1" colspan="1">On grass stem</td><td rowspan="1" colspan="1">Thailand</td><td rowspan="1" colspan="1">Stromata: one, several, cinnamon to yellow, 4–8 × 0.5–1</td><td rowspan="1" colspan="1">Hemispherical to globoid, yellow, 1–1.5 long, 1–1.2 diam.</td><td rowspan="1" colspan="1">Ovoid to elongated pyriform, 538–663 × 182–247</td><td rowspan="1" colspan="1">373–454 × 5.7–8</td><td rowspan="1" colspan="1">Cylindrical to fusoid, 4–5.4 × 1.2–1.9</td><td rowspan="1" colspan="1">–</td><td rowspan="1" colspan="1">–</td><td rowspan="1" colspan="1">
                  <xref ref-type="bibr" rid="B64">Xiao et al. 2019</xref>
                </td></tr><tr><td rowspan="1" colspan="1">
                  <italic>
                    <tp:taxon-name><tp:taxon-name-part taxon-name-part-type="genus" reg="Ophiocordyceps">O.</tp:taxon-name-part><tp:taxon-name-part taxon-name-part-type="species" reg="hemisphaerica">hemisphaerica</tp:taxon-name-part></tp:taxon-name>
                  </italic>
                </td><td rowspan="1" colspan="1"><tp:taxon-name><tp:taxon-name-part taxon-name-part-type="order">Diptera</tp:taxon-name-part></tp:taxon-name> (<tp:taxon-name><tp:taxon-name-part taxon-name-part-type="family">Muscidae</tp:taxon-name-part></tp:taxon-name>)</td><td rowspan="1" colspan="1">On a twig</td><td rowspan="1" colspan="1">Brazil</td><td rowspan="1" colspan="1">Stromata: brown to greyish-brown, 12–20 × 0.8–1/ Synnemata: cylindrical, simple or branched, 6–12 × 0.5–1</td><td rowspan="1" colspan="1">Hemispherical, 1–1.2 long, 2–4 diam.</td><td rowspan="1" colspan="1">Obpyriform, slightly curved, 780–860 × 220–290</td><td rowspan="1" colspan="1">500–640 × 5–6</td><td rowspan="1" colspan="1">Cylindrical to unusually fusoid, 7–10 × 1–1.5</td><td rowspan="1" colspan="1"><tp:taxon-name><tp:taxon-name-part taxon-name-part-type="genus" reg="Hymenostilbe">Hymenostilbe</tp:taxon-name-part></tp:taxon-name>-like, phialidic, clavate, surface slightly rugose</td><td rowspan="1" colspan="1">Obovoid, 6.2–8.3 × 2.5–3.5</td><td rowspan="1" colspan="1">
                  <xref ref-type="bibr" rid="B15">Hyde et al. 2016</xref>
                </td></tr><tr><td rowspan="1" colspan="1">
                  <italic>
                    <tp:taxon-name><tp:taxon-name-part taxon-name-part-type="genus" reg="Ophiocordyceps">O.</tp:taxon-name-part><tp:taxon-name-part taxon-name-part-type="species" reg="lacrimoidis">lacrimoidis</tp:taxon-name-part></tp:taxon-name>
                  </italic>
                </td><td rowspan="1" colspan="1"><tp:taxon-name><tp:taxon-name-part taxon-name-part-type="order">Diptera</tp:taxon-name-part></tp:taxon-name> (<tp:taxon-name><tp:taxon-name-part taxon-name-part-type="family">Muscidae</tp:taxon-name-part></tp:taxon-name>)</td><td rowspan="1" colspan="1">On a twig</td><td rowspan="1" colspan="1">Brazil</td><td rowspan="1" colspan="1">Stromata: yellow, 4–5 × 1/ Synnemata: orange brown, 3 × 0.3</td><td rowspan="1" colspan="1">Discoid, pale to dark yellowish,1.2 long,1.8–2.2 diam.</td><td rowspan="1" colspan="1">Obpyriform, slightly curved, 650–700 × 200–250</td><td rowspan="1" colspan="1">350–450 × 5</td><td rowspan="1" colspan="1">Cylindrical, 8–14 × 2</td><td rowspan="1" colspan="1"><tp:taxon-name><tp:taxon-name-part taxon-name-part-type="genus" reg="Hymenostilbe">Hymenostilbe</tp:taxon-name-part></tp:taxon-name>-like, phialidic, clavate, surface roughened,</td><td rowspan="1" colspan="1">Lacrimoid, 4–5 × 3–5</td><td rowspan="1" colspan="1">
                  <xref ref-type="bibr" rid="B15">Hyde et al. 2016</xref>
                </td></tr><tr><td rowspan="1" colspan="1">
                  <italic>
                    <tp:taxon-name><tp:taxon-name-part taxon-name-part-type="genus" reg="Ophiocordyceps">O.</tp:taxon-name-part><tp:taxon-name-part taxon-name-part-type="species" reg="muscae">muscae</tp:taxon-name-part></tp:taxon-name>
                  </italic>
                </td><td rowspan="1" colspan="1"><tp:taxon-name><tp:taxon-name-part taxon-name-part-type="order">Diptera</tp:taxon-name-part></tp:taxon-name> (<italic><tp:taxon-name><tp:taxon-name-part taxon-name-part-type="genus" reg="Musca">Musca</tp:taxon-name-part><tp:taxon-name-part taxon-name-part-type="species" reg="domestica">domestica</tp:taxon-name-part></tp:taxon-name></italic>)</td><td rowspan="1" colspan="1">Underside of leaves of dicotyledonous plants</td><td rowspan="1" colspan="1">Thailand</td><td rowspan="1" colspan="1">Stromata: two, brownish-orange, 4–8 × 0.5–1.5/ Synnemata: solitary, brown to dark brown, 5–12 × 0.5–1.5</td><td rowspan="1" colspan="1">Hemispherical to globoid, orange yellow, 1–2 thick, 1.5–2 diam.</td><td rowspan="1" colspan="1">Ovoid to obclavate, 820–1100 × 320–400</td><td rowspan="1" colspan="1">Cylindrical, up to 720 long, 4–5 wide</td><td rowspan="1" colspan="1">Cylindrical to fusoid, 10–13 × 1.5–2</td><td rowspan="1" colspan="1"><tp:taxon-name><tp:taxon-name-part taxon-name-part-type="genus" reg="Hymenostilbe">Hymenostilbe</tp:taxon-name-part></tp:taxon-name>-like, phialidic, cylindrical, 12–20 × 3–4</td><td rowspan="1" colspan="1">Fusoid, 5–10 × 1.5–3</td><td rowspan="1" colspan="1">
                  <bold>This study</bold>
                </td></tr><tr><td rowspan="1" colspan="1">
                  <italic><tp:taxon-name><tp:taxon-name-part taxon-name-part-type="genus" reg="Ophiocordyceps">O.</tp:taxon-name-part><tp:taxon-name-part taxon-name-part-type="species" reg="muscicola">muscicola</tp:taxon-name-part></tp:taxon-name> = <tp:taxon-name><tp:taxon-name-part taxon-name-part-type="genus" reg="Cordyceps">C.</tp:taxon-name-part><tp:taxon-name-part taxon-name-part-type="species" reg="muscicola">muscicola</tp:taxon-name-part></tp:taxon-name></italic>
                </td><td rowspan="1" colspan="1"><tp:taxon-name><tp:taxon-name-part taxon-name-part-type="order">Diptera</tp:taxon-name-part></tp:taxon-name> (<tp:taxon-name><tp:taxon-name-part taxon-name-part-type="family">Muscidae</tp:taxon-name-part></tp:taxon-name>)</td><td rowspan="1" colspan="1">Underside of leaves</td><td rowspan="1" colspan="1">Brazil</td><td rowspan="1" colspan="1">Stromata: two to six, rarely branched, 9–13 × 0.5–1/ Synnemata: 10 × 0.5</td><td rowspan="1" colspan="1">Discoid, 2–4 × 1–1.2</td><td rowspan="1" colspan="1">Pyriform, 850–920 × 230–300</td><td rowspan="1" colspan="1">550–700 × 5</td><td rowspan="1" colspan="1">Terminal cylindrical, intermediates fusoid, 8–10 × 1–2</td><td rowspan="1" colspan="1"><tp:taxon-name><tp:taxon-name-part taxon-name-part-type="genus" reg="Hymenostilbe">Hymenostilbe</tp:taxon-name-part></tp:taxon-name>-like, cylindrical, 11–14 × 2</td><td rowspan="1" colspan="1">Narrowly obovoid, 7–13 × 2–3</td><td rowspan="1" colspan="1"><xref ref-type="bibr" rid="B26">Möller 1901</xref>; <xref ref-type="bibr" rid="B11">Freire 2015</xref></td></tr><tr><td rowspan="1" colspan="1">
                  <italic>
                    <tp:taxon-name><tp:taxon-name-part taxon-name-part-type="genus" reg="Ophiocordyceps">O.</tp:taxon-name-part><tp:taxon-name-part taxon-name-part-type="species" reg="philippinensis">philippinensis</tp:taxon-name-part></tp:taxon-name>
                  </italic>
                </td><td rowspan="1" colspan="1"><tp:taxon-name><tp:taxon-name-part taxon-name-part-type="order">Diptera</tp:taxon-name-part></tp:taxon-name> (<tp:taxon-name><tp:taxon-name-part taxon-name-part-type="family">Asilidae</tp:taxon-name-part></tp:taxon-name>, <italic><tp:taxon-name><tp:taxon-name-part taxon-name-part-type="genus" reg="Asilus">Asilus</tp:taxon-name-part></tp:taxon-name></italic> sp.)</td><td rowspan="1" colspan="1">On a twig</td><td rowspan="1" colspan="1">Philippines</td><td rowspan="1" colspan="1">Stromata: several, ochre to brown, 5–6 × 1–2</td><td rowspan="1" colspan="1">Hemispherical to allantoid, 2–3 thick, 2–2.5 diam.</td><td rowspan="1" colspan="1">Ovate to elongate, pear-shaped, 236–256 × 98.5–113</td><td rowspan="1" colspan="1">140–160 × 3–4.5</td><td rowspan="1" colspan="1">–</td><td rowspan="1" colspan="1">–</td><td rowspan="1" colspan="1">–</td><td rowspan="1" colspan="1">
                  <xref ref-type="bibr" rid="B7">Crous et al. 2023</xref>
                </td></tr><tr><td rowspan="1" colspan="1">
                  <italic>
                    <tp:taxon-name><tp:taxon-name-part taxon-name-part-type="genus" reg="Ophiocordyceps">O.</tp:taxon-name-part><tp:taxon-name-part taxon-name-part-type="species" reg="philippinensis">philippinensis</tp:taxon-name-part></tp:taxon-name>
                  </italic>
                </td><td rowspan="1" colspan="1"><tp:taxon-name><tp:taxon-name-part taxon-name-part-type="order">Diptera</tp:taxon-name-part></tp:taxon-name> (<tp:taxon-name><tp:taxon-name-part taxon-name-part-type="family">Asilidae</tp:taxon-name-part></tp:taxon-name>, <italic><tp:taxon-name><tp:taxon-name-part taxon-name-part-type="genus" reg="Clephydroneura">Clephydroneura</tp:taxon-name-part></tp:taxon-name></italic> sp.)</td><td rowspan="1" colspan="1">On a twig</td><td rowspan="1" colspan="1">Thailand</td><td rowspan="1" colspan="1">Stromata: several, brownish-orange, 5–8 × 1–1.5/ Synnemata: solitary, multiple, 4–20 × 0.5–1</td><td rowspan="1" colspan="1">Hemispherical to globoid, 2–2.5 thick, 3–4 diam.</td><td rowspan="1" colspan="1">Ovoid to obclavate, 720–1100 × 240–400</td><td rowspan="1" colspan="1">Cylindrical, up to 300 long, 4–6 wide</td><td rowspan="1" colspan="1">Cylindrical to fusoid, 10–12 × 1.5–2.5</td><td rowspan="1" colspan="1"><tp:taxon-name><tp:taxon-name-part taxon-name-part-type="genus" reg="Hymenostilbe">Hymenostilbe</tp:taxon-name-part></tp:taxon-name>-like, phialides cylindrical, 10–20 × 3–4</td><td rowspan="1" colspan="1">Fusiform, 5–10 × 2–3</td><td rowspan="1" colspan="1">
                  <bold>This study</bold>
                </td></tr><tr><td rowspan="1" colspan="1">
                  <italic>
                    <tp:taxon-name><tp:taxon-name-part taxon-name-part-type="genus" reg="Ophiocordyceps">O.</tp:taxon-name-part><tp:taxon-name-part taxon-name-part-type="species" reg="tabani">tabani</tp:taxon-name-part></tp:taxon-name>
                  </italic>
                </td><td rowspan="1" colspan="1"><tp:taxon-name><tp:taxon-name-part taxon-name-part-type="order">Diptera</tp:taxon-name-part></tp:taxon-name> (<tp:taxon-name><tp:taxon-name-part taxon-name-part-type="family">Tabanidae</tp:taxon-name-part></tp:taxon-name>, <italic><tp:taxon-name><tp:taxon-name-part taxon-name-part-type="genus" reg="Tabanus">Tabanus</tp:taxon-name-part></tp:taxon-name></italic> sp.)</td><td rowspan="1" colspan="1">On a twig</td><td rowspan="1" colspan="1">Thailand</td><td rowspan="1" colspan="1">Stromata: two, brownish-orange, 4–10 × 1.5–2/ Synnemata: solitary, brown to dark brown, moderate orange, 5–10 × 0.5–2</td><td rowspan="1" colspan="1">Hemispherical to globoid, moderate orange, 2–3 long, 3–4 diam.</td><td rowspan="1" colspan="1">Ovoid to obclavate, 1000–1180 × 320–450</td><td rowspan="1" colspan="1">Cylindrical, 550–880 × 4–6</td><td rowspan="1" colspan="1">Cylindrical to fusoid, 10–14 × 1–2</td><td rowspan="1" colspan="1"><tp:taxon-name><tp:taxon-name-part taxon-name-part-type="genus" reg="Hymenostilbe">Hymenostilbe</tp:taxon-name-part></tp:taxon-name>-like, phialides cylindrical, 12–20 × 3–4</td><td rowspan="1" colspan="1">Fusoid, 5–10 × 3–4</td><td rowspan="1" colspan="1">
                  <bold>This study</bold>
                </td></tr><tr><td rowspan="1" colspan="1">
                  <italic>
                    <tp:taxon-name><tp:taxon-name-part taxon-name-part-type="genus" reg="Ophiocordyceps">O.</tp:taxon-name-part><tp:taxon-name-part taxon-name-part-type="species" reg="thilosuensis">thilosuensis</tp:taxon-name-part></tp:taxon-name>
                  </italic>
                </td><td rowspan="1" colspan="1"><tp:taxon-name><tp:taxon-name-part taxon-name-part-type="order">Diptera</tp:taxon-name-part></tp:taxon-name> (<tp:taxon-name><tp:taxon-name-part taxon-name-part-type="family">Tephritidae</tp:taxon-name-part></tp:taxon-name>, <italic><tp:taxon-name><tp:taxon-name-part taxon-name-part-type="genus" reg="Anastrepha">Anastrepha</tp:taxon-name-part><tp:taxon-name-part taxon-name-part-type="species" reg="obliqua">obliqua</tp:taxon-name-part></tp:taxon-name></italic>; <tp:taxon-name><tp:taxon-name-part taxon-name-part-type="family">Stratiomyidae</tp:taxon-name-part></tp:taxon-name>, <tp:taxon-name><tp:taxon-name-part taxon-name-part-type="subfamily">Sarginae</tp:taxon-name-part></tp:taxon-name>)</td><td rowspan="1" colspan="1">Underside of bamboo leaves</td><td rowspan="1" colspan="1">Thailand</td><td rowspan="1" colspan="1">Stromata: two, yellowish-white, 4–8 × 0.5–1.5/ Synnemata: multiple, yellowish- white, 3–10 × 0.5–1</td><td rowspan="1" colspan="1">Disc-shaped, upper surface slightly convex, yellowish white, 1–2 thick, 1–2.5 diam</td><td rowspan="1" colspan="1">Ovoid to obclavate, 700–1075 × 240–400</td><td rowspan="1" colspan="1">Cylindrical, 320–880 × 5–7</td><td rowspan="1" colspan="1">Cylindrical to fusoid, 6–12 × 1–2</td><td rowspan="1" colspan="1"><tp:taxon-name><tp:taxon-name-part taxon-name-part-type="genus" reg="Hymenostilbe">Hymenostilbe</tp:taxon-name-part></tp:taxon-name>-like, phialides cylindrical, 10–20 × 2–4</td><td rowspan="1" colspan="1">Obovoid, 5–8 × 2–3</td><td rowspan="1" colspan="1">
                  <bold>This study</bold>
                </td></tr></tbody></table><table-wrap-foot><fn><p>‘–’ information not provided in the original description. ‘NA’ indicates data not observed in this study.</p></fn></table-wrap-foot></table-wrap></tp:treatment-sec><ref-list><ref id="B2"><mixed-citation xmlns:xlink="http://www.w3.org/1999/xlink" xlink:type="simple"><person-group><name name-style="western"><surname>Berkeley</surname><given-names>MJ</given-names></name><name name-style="western"><surname>Broome</surname><given-names>CE</given-names></name></person-group> (<year>1873</year>) <article-title>Enumeration of the <tp:taxon-name><tp:taxon-name-part taxon-name-part-type="kingdom">Fungi</tp:taxon-name-part></tp:taxon-name> of Ceylon. Part II., containing the remainder of the <tp:taxon-name><tp:taxon-name-part taxon-name-part-type="class">Hymenomycetes</tp:taxon-name-part></tp:taxon-name>, with the remaining established tribes of <tp:taxon-name><tp:taxon-name-part taxon-name-part-type="kingdom">Fungi</tp:taxon-name-part></tp:taxon-name>.</article-title><source>Journal of the Linnean Society of London, Botany</source><volume>14</volume>(<issue>74</issue>): <fpage>29</fpage>–<lpage>140</lpage>. <ext-link xlink:href="10.1111/j.1095-8339.1873.tb00302.x" ext-link-type="doi" xlink:type="simple">https://doi.org/10.1111/j.1095-8339.1873.tb00302.x</ext-link></mixed-citation></ref><ref id="B20"><mixed-citation xmlns:xlink="http://www.w3.org/1999/xlink" xlink:type="simple"><person-group><name name-style="western"><surname>Kobayasi</surname><given-names>Y</given-names></name><name name-style="western"><surname>Shimizu</surname><given-names>D</given-names></name></person-group> (<year>1982</year>) <article-title><italic><tp:taxon-name><tp:taxon-name-part taxon-name-part-type="genus">Cordyceps</tp:taxon-name-part></tp:taxon-name></italic> species from Japan. 4.</article-title><source>Bulletin of the National Science Museum, Tokyo</source><volume>8</volume>(<issue>3</issue>): <fpage>79</fpage>–<lpage>91</lpage>.</mixed-citation></ref><ref id="B64"><mixed-citation xmlns:xlink="http://www.w3.org/1999/xlink" xlink:type="simple"><person-group><name name-style="western"><surname>Xiao</surname><given-names>YP</given-names></name><name name-style="western"><surname>Hongsanan</surname><given-names>S</given-names></name><name name-style="western"><surname>Hyde</surname><given-names>KD</given-names></name><name name-style="western"><surname>Brooks</surname><given-names>S</given-names></name><name name-style="western"><surname>Xie</surname><given-names>N</given-names></name><name name-style="western"><surname>Long</surname><given-names>FY</given-names></name><name name-style="western"><surname>Wen</surname><given-names>TC</given-names></name></person-group> (<year>2019</year>) <article-title>Two new entomopathogenic species of <italic><tp:taxon-name><tp:taxon-name-part taxon-name-part-type="genus">Ophiocordyceps</tp:taxon-name-part></tp:taxon-name></italic> in Thailand.</article-title><source>MycoKeys</source><volume>47</volume>: <fpage>53</fpage>–<lpage>74</lpage>. <ext-link xlink:href="10.3897/mycokeys.47.29898" ext-link-type="doi" xlink:type="simple">https://doi.org/10.3897/mycokeys.47.29898</ext-link></mixed-citation></ref><ref id="B15"><mixed-citation xmlns:xlink="http://www.w3.org/1999/xlink" xlink:type="simple"><person-group><name name-style="western"><surname>Hyde</surname><given-names>KD</given-names></name><name name-style="western"><surname>Hongsanan</surname><given-names>S</given-names></name><name name-style="western"><surname>Jeewon</surname><given-names>R</given-names></name><name name-style="western"><surname>Bhat</surname><given-names>DJ</given-names></name><name name-style="western"><surname>McKenzie</surname><given-names>EHC</given-names></name><name name-style="western"><surname>Jones</surname><given-names>EBG</given-names></name><name name-style="western"><surname>Phookamsak</surname><given-names>R</given-names></name><name name-style="western"><surname>Ariyawansa</surname><given-names>HA</given-names></name><name name-style="western"><surname>Boonmee</surname><given-names>S</given-names></name><name name-style="western"><surname>Zhao</surname><given-names>Q</given-names></name><name name-style="western"><surname>Abdel-Aziz</surname><given-names>FA</given-names></name><name name-style="western"><surname>Abdel-Wahab</surname><given-names>MA</given-names></name><name name-style="western"><surname>Banmai</surname><given-names>S</given-names></name><name name-style="western"><surname>Chomnunti</surname><given-names>P</given-names></name><name name-style="western"><surname>Cui</surname><given-names>B-K</given-names></name><name name-style="western"><surname>Daranagama</surname><given-names>DA</given-names></name><name name-style="western"><surname>Das</surname><given-names>K</given-names></name><name name-style="western"><surname>Dayarathne</surname><given-names>MC</given-names></name><name name-style="western"><surname>de Silva</surname><given-names>NI</given-names></name><name name-style="western"><surname>Dissanayake</surname><given-names>AJ</given-names></name><name name-style="western"><surname>Doilom</surname><given-names>M</given-names></name><name name-style="western"><surname>Ekanayaka</surname><given-names>AH</given-names></name><name name-style="western"><surname>Gibertoni</surname><given-names>TB</given-names></name><name name-style="western"><surname>Góes-Neto</surname><given-names>A</given-names></name><name name-style="western"><surname>Huang</surname><given-names>S-K</given-names></name><name name-style="western"><surname>Jayasiri</surname><given-names>SC</given-names></name><name name-style="western"><surname>Jayawardena</surname><given-names>RS</given-names></name><name name-style="western"><surname>Konta</surname><given-names>S</given-names></name><name name-style="western"><surname>Lee</surname><given-names>HB</given-names></name><name name-style="western"><surname>Li</surname><given-names>W-J</given-names></name><name name-style="western"><surname>Lin</surname><given-names>C-G</given-names></name><name name-style="western"><surname>Liu</surname><given-names>J-K</given-names></name><name name-style="western"><surname>Lu</surname><given-names>Y-Z</given-names></name><name name-style="western"><surname>Luo</surname><given-names>Z-L</given-names></name><name name-style="western"><surname>Manawasinghe</surname><given-names>IS</given-names></name><name name-style="western"><surname>Manimohan</surname><given-names>P</given-names></name><name name-style="western"><surname>Mapook</surname><given-names>A</given-names></name><name name-style="western"><surname>Niskanen</surname><given-names>T</given-names></name><name name-style="western"><surname>Norphanphoun</surname><given-names>C</given-names></name><name name-style="western"><surname>Papizadeh</surname><given-names>M</given-names></name><name name-style="western"><surname>Perera</surname><given-names>RH</given-names></name><name name-style="western"><surname>Phukhamsakda</surname><given-names>C</given-names></name><name name-style="western"><surname>Richter</surname><given-names>C</given-names></name><name name-style="western"><surname>Santiago</surname><given-names>ALCM</given-names></name><name name-style="western"><surname>Drechsler-Santos</surname><given-names>ER</given-names></name><name name-style="western"><surname>Senanayake</surname><given-names>IC</given-names></name><name name-style="western"><surname>Tanaka</surname><given-names>K</given-names></name><name name-style="western"><surname>Tennakoon</surname><given-names>TMDS</given-names></name><name name-style="western"><surname>Thambugala</surname><given-names>KM</given-names></name><name name-style="western"><surname>Tian</surname><given-names>Q</given-names></name><name name-style="western"><surname>Tibpromma</surname><given-names>S</given-names></name><name name-style="western"><surname>Thongbai</surname><given-names>B</given-names></name><name name-style="western"><surname>Vizzini</surname><given-names>A</given-names></name><name name-style="western"><surname>Wanasinghe</surname><given-names>DN</given-names></name><name name-style="western"><surname>Wijayawardene</surname><given-names>NN</given-names></name><name name-style="western"><surname>Wu</surname><given-names>H-X</given-names></name><name name-style="western"><surname>Yang</surname><given-names>J</given-names></name><name name-style="western"><surname>Zeng</surname><given-names>X-Y</given-names></name><name name-style="western"><surname>Zhang</surname><given-names>H</given-names></name><name name-style="western"><surname>Zhang</surname><given-names>J-F</given-names></name><name name-style="western"><surname>Bulgakov</surname><given-names>TS</given-names></name><name name-style="western"><surname>Camporesi</surname><given-names>E</given-names></name><name name-style="western"><surname>Bahkali</surname><given-names>AH</given-names></name><name name-style="western"><surname>Amoozegar</surname><given-names>MA</given-names></name><name name-style="western"><surname>Araujo-Neta</surname><given-names>LS</given-names></name><name name-style="western"><surname>Ammirati</surname><given-names>JF</given-names></name><name name-style="western"><surname>Baghela</surname><given-names>A</given-names></name><name name-style="western"><surname>Bhatt</surname><given-names>RP</given-names></name><name name-style="western"><surname>Bojantchev</surname><given-names>D</given-names></name><name name-style="western"><surname>Buyck</surname><given-names>B</given-names></name><name name-style="western"><surname>da Silva</surname><given-names>GA</given-names></name><name name-style="western"><surname>de Lima</surname><given-names>CLF</given-names></name><name name-style="western"><surname>de Oliveira</surname><given-names>RJV</given-names></name><name name-style="western"><surname>de Souza</surname><given-names>CAF</given-names></name><name name-style="western"><surname>Dai</surname><given-names>Y-C</given-names></name><name name-style="western"><surname>Dima</surname><given-names>B</given-names></name><name name-style="western"><surname>Duong</surname><given-names>TT</given-names></name><name name-style="western"><surname>Ercole</surname><given-names>E</given-names></name><name name-style="western"><surname>Mafalda-Freire</surname><given-names>F</given-names></name><name name-style="western"><surname>Ghosh</surname><given-names>A</given-names></name><name name-style="western"><surname>Hashimoto</surname><given-names>A</given-names></name><name name-style="western"><surname>Kamolhan</surname><given-names>S</given-names></name><name name-style="western"><surname>Kang</surname><given-names>J-C</given-names></name><name name-style="western"><surname>Karunarathna</surname><given-names>SC</given-names></name><name name-style="western"><surname>Kirk</surname><given-names>PM</given-names></name><name name-style="western"><surname>Kytövuori</surname><given-names>I</given-names></name><name name-style="western"><surname>Lantieri</surname><given-names>A</given-names></name><name name-style="western"><surname>Liimatainen</surname><given-names>K</given-names></name><name name-style="western"><surname>Liu</surname><given-names>Z-Y</given-names></name><name name-style="western"><surname>Liu</surname><given-names>X-Z</given-names></name><name name-style="western"><surname>Lücking</surname><given-names>R</given-names></name><name name-style="western"><surname>Medardi</surname><given-names>G</given-names></name><name name-style="western"><surname>Mortimer</surname><given-names>PE</given-names></name><name name-style="western"><surname>Nguyen</surname><given-names>TTT</given-names></name><name name-style="western"><surname>Promputtha</surname><given-names>I</given-names></name><name name-style="western"><surname>Raj</surname><given-names>KNA</given-names></name><name name-style="western"><surname>Reck</surname><given-names>MA</given-names></name><name name-style="western"><surname>Lumyong</surname><given-names>S</given-names></name><name name-style="western"><surname>Shahzadeh-Fazeli</surname><given-names>SA</given-names></name><name name-style="western"><surname>Stadler</surname><given-names>M</given-names></name><name name-style="western"><surname>Soudi</surname><given-names>MR</given-names></name><name name-style="western"><surname>Su</surname><given-names>H-Y</given-names></name><name name-style="western"><surname>Takahashi</surname><given-names>T</given-names></name><name name-style="western"><surname>Tangthirasunun</surname><given-names>N</given-names></name><name name-style="western"><surname>Uniyal</surname><given-names>P</given-names></name><name name-style="western"><surname>Wang</surname><given-names>Y</given-names></name><name name-style="western"><surname>Wen</surname><given-names>T-C</given-names></name><name name-style="western"><surname>Xu</surname><given-names>J-C</given-names></name><name name-style="western"><surname>Zhang</surname><given-names>Z-K</given-names></name><name name-style="western"><surname>Zhao</surname><given-names>Y-C</given-names></name><name name-style="western"><surname>Zhou</surname><given-names>J-L</given-names></name><name name-style="western"><surname>Zhu</surname><given-names>L</given-names></name></person-group> (<year>2016</year>) <article-title>Fungal diversity notes 367–490: Taxonomic and phylogenetic contributions to fungal taxa.</article-title><source>Fungal Diversity</source><volume>80</volume>(<issue>1</issue>): <fpage>1</fpage>–<lpage>270</lpage>. <ext-link xlink:href="10.1007/s13225-016-0373-x" ext-link-type="doi" xlink:type="simple">https://doi.org/10.1007/s13225-016-0373-x</ext-link></mixed-citation></ref><ref id="B26"><mixed-citation xmlns:xlink="http://www.w3.org/1999/xlink" xlink:type="simple"><person-group><name name-style="western"><surname>Möller</surname><given-names>A</given-names></name></person-group> (<year>1901</year>) <article-title>Phycomyceten und Ascomyceten. Untersuchungen aus Brasilien.</article-title><source>Botanische Mittheilungen aus den Tropen</source><volume>9</volume>: <fpage>1</fpage>–<lpage>319</lpage>. <ext-link xlink:href="10.5962/bhl.title.31997" ext-link-type="doi" xlink:type="simple">https://doi.org/10.5962/bhl.title.31997</ext-link></mixed-citation></ref><ref id="B11"><mixed-citation xmlns:xlink="http://www.w3.org/1999/xlink" xlink:type="simple"><person-group><name name-style="western"><surname>Freire</surname><given-names>FM</given-names></name></person-group> (<year>2015</year>) Taxonomia e distribuição de <italic><tp:taxon-name><tp:taxon-name-part taxon-name-part-type="genus">Ophiocordyceps</tp:taxon-name-part><tp:taxon-name-part taxon-name-part-type="species">dipterigena</tp:taxon-name-part></tp:taxon-name></italic> (<tp:taxon-name><tp:taxon-name-part taxon-name-part-type="family">Ophiocordycipitaceae</tp:taxon-name-part></tp:taxon-name>, <tp:taxon-name><tp:taxon-name-part taxon-name-part-type="order">Hypocreales</tp:taxon-name-part></tp:taxon-name>). Repositório Institucional da UFSC, 1–128.</mixed-citation></ref><ref id="B7"><mixed-citation xmlns:xlink="http://www.w3.org/1999/xlink" xlink:type="simple"><person-group><name name-style="western"><surname>Crous</surname><given-names>PW</given-names></name><name name-style="western"><surname>Costa</surname><given-names>MM</given-names></name><name name-style="western"><surname>Kandemir</surname><given-names>H</given-names></name><name name-style="western"><surname>Vermaas</surname><given-names>M</given-names></name><name name-style="western"><surname>Vu</surname><given-names>D</given-names></name><name name-style="western"><surname>Zhao</surname><given-names>L</given-names></name><name name-style="western"><surname>Arumugam</surname><given-names>E</given-names></name><name name-style="western"><surname>Flakus</surname><given-names>A</given-names></name><name name-style="western"><surname>Jurjević</surname><given-names>Ž</given-names></name><name name-style="western"><surname>Kaliyaperumal</surname><given-names>M</given-names></name><name name-style="western"><surname>Mahadevakumar</surname><given-names>S</given-names></name><name name-style="western"><surname>Murugadoss</surname><given-names>R</given-names></name><name name-style="western"><surname>Shivas</surname><given-names>RG</given-names></name><name name-style="western"><surname>Tan</surname><given-names>YP</given-names></name><name name-style="western"><surname>Wingfield</surname><given-names>MJ</given-names></name><name name-style="western"><surname>Abell</surname><given-names>SE</given-names></name><name name-style="western"><surname>Marney</surname><given-names>TS</given-names></name><name name-style="western"><surname>Danteswari</surname><given-names>C</given-names></name><name name-style="western"><surname>Darmostuk</surname><given-names>V</given-names></name><name name-style="western"><surname>Denchev</surname><given-names>CM</given-names></name><name name-style="western"><surname>Denchev</surname><given-names>TT</given-names></name><name name-style="western"><surname>Etayo</surname><given-names>J</given-names></name><name name-style="western"><surname>Gené</surname><given-names>J</given-names></name><name name-style="western"><surname>Gunaseelan</surname><given-names>S</given-names></name><name name-style="western"><surname>Hubka</surname><given-names>V</given-names></name><name name-style="western"><surname>Illescas</surname><given-names>T</given-names></name><name name-style="western"><surname>Jansen</surname><given-names>GM</given-names></name><name name-style="western"><surname>Kezo</surname><given-names>K</given-names></name><name name-style="western"><surname>Kumar</surname><given-names>S</given-names></name><name name-style="western"><surname>Larsson</surname><given-names>E</given-names></name><name name-style="western"><surname>Mufeeda</surname><given-names>KT</given-names></name><name name-style="western"><surname>Piątek</surname><given-names>M</given-names></name><name name-style="western"><surname>Rodriguez-Flakus</surname><given-names>P</given-names></name><name name-style="western"><surname>Sarma</surname><given-names>PVSRN</given-names></name><name name-style="western"><surname>Stryjak-Bogacka</surname><given-names>M</given-names></name><name name-style="western"><surname>Torres-Garcia</surname><given-names>D</given-names></name><name name-style="western"><surname>Vauras</surname><given-names>J</given-names></name><name name-style="western"><surname>Acal</surname><given-names>DA</given-names></name><name name-style="western"><surname>Akulov</surname><given-names>A</given-names></name><name name-style="western"><surname>Alhudaib</surname><given-names>K</given-names></name><name name-style="western"><surname>Asif</surname><given-names>M</given-names></name><name name-style="western"><surname>Balashov</surname><given-names>S</given-names></name><name name-style="western"><surname>Baral</surname><given-names>HO</given-names></name><name name-style="western"><surname>Baturo-Cieśniewska</surname><given-names>A</given-names></name><name name-style="western"><surname>Begerow</surname><given-names>D</given-names></name><name name-style="western"><surname>Beja-Pereira</surname><given-names>A</given-names></name><name name-style="western"><surname>Bianchinotti</surname><given-names>MV</given-names></name><name name-style="western"><surname>Bilański</surname><given-names>P</given-names></name><name name-style="western"><surname>Chandranayaka</surname><given-names>S</given-names></name><name name-style="western"><surname>Chellappan</surname><given-names>N</given-names></name><name name-style="western"><surname>Cowan</surname><given-names>DA</given-names></name><name name-style="western"><surname>Custódio</surname><given-names>FA</given-names></name><name name-style="western"><surname>Czachura</surname><given-names>P</given-names></name><name name-style="western"><surname>Delgado</surname><given-names>G</given-names></name><name name-style="western"><surname>De Silva</surname><given-names>NI</given-names></name><name name-style="western"><surname>Dijksterhuis</surname><given-names>J</given-names></name><name name-style="western"><surname>Dueñas</surname><given-names>M</given-names></name><name name-style="western"><surname>Eisvand</surname><given-names>P</given-names></name><name name-style="western"><surname>Fachada</surname><given-names>V</given-names></name><name name-style="western"><surname>Fournier</surname><given-names>J</given-names></name><name name-style="western"><surname>Fritsche</surname><given-names>Y</given-names></name><name name-style="western"><surname>Fuljer</surname><given-names>F</given-names></name><name name-style="western"><surname>Ganga</surname><given-names>KGG</given-names></name><name name-style="western"><surname>Guerra</surname><given-names>MP</given-names></name><name name-style="western"><surname>Hansen</surname><given-names>K</given-names></name><name name-style="western"><surname>Hywel-Jones</surname><given-names>N</given-names></name><name name-style="western"><surname>Ismail</surname><given-names>AM</given-names></name><name name-style="western"><surname>Jacobs</surname><given-names>CR</given-names></name><name name-style="western"><surname>Jankowiak</surname><given-names>R</given-names></name><name name-style="western"><surname>Karich</surname><given-names>A</given-names></name><name name-style="western"><surname>Kemler</surname><given-names>M</given-names></name><name name-style="western"><surname>Kisło</surname><given-names>K</given-names></name><name name-style="western"><surname>Klofac</surname><given-names>W</given-names></name><name name-style="western"><surname>Krisai-Greilhuber</surname><given-names>I</given-names></name><name name-style="western"><surname>Latha</surname><given-names>KPD</given-names></name><name name-style="western"><surname>Lebeuf</surname><given-names>R</given-names></name><name name-style="western"><surname>Lopes</surname><given-names>ME</given-names></name><name name-style="western"><surname>Lumyong</surname><given-names>S</given-names></name><name name-style="western"><surname>Maciá-Vicente</surname><given-names>JG</given-names></name><name name-style="western"><surname>Maggs-Kölling</surname><given-names>G</given-names></name><name name-style="western"><surname>Magistà</surname><given-names>D</given-names></name><name name-style="western"><surname>Manimohan</surname><given-names>P</given-names></name><name name-style="western"><surname>Martín</surname><given-names>MP</given-names></name><name name-style="western"><surname>Mazur</surname><given-names>E</given-names></name><name name-style="western"><surname>Mehrabi-Koushki</surname><given-names>M</given-names></name><name name-style="western"><surname>Miller</surname><given-names>AN</given-names></name><name name-style="western"><surname>Mombert</surname><given-names>A</given-names></name><name name-style="western"><surname>Ossowska</surname><given-names>EA</given-names></name><name name-style="western"><surname>Patejuk</surname><given-names>K</given-names></name><name name-style="western"><surname>Pereira</surname><given-names>OL</given-names></name><name name-style="western"><surname>Piskorski</surname><given-names>S</given-names></name><name name-style="western"><surname>Plaza</surname><given-names>M</given-names></name><name name-style="western"><surname>Podile</surname><given-names>AR</given-names></name><name name-style="western"><surname>Polhorský</surname><given-names>A</given-names></name><name name-style="western"><surname>Pusz</surname><given-names>W</given-names></name><name name-style="western"><surname>Raza</surname><given-names>M</given-names></name><name name-style="western"><surname>Ruszkiewicz-Michalska</surname><given-names>M</given-names></name><name name-style="western"><surname>Saba</surname><given-names>M</given-names></name><name name-style="western"><surname>Sánchez</surname><given-names>RM</given-names></name><name name-style="western"><surname>Singh</surname><given-names>R</given-names></name><name name-style="western"><surname>Śliwa</surname><given-names>L</given-names></name><name name-style="western"><surname>Smith</surname><given-names>ME</given-names></name><name name-style="western"><surname>Stefenon</surname><given-names>VM</given-names></name><name name-style="western"><surname>Strasiftáková</surname><given-names>D</given-names></name><name name-style="western"><surname>Suwannarach</surname><given-names>N</given-names></name><name name-style="western"><surname>Szczepańska</surname><given-names>K</given-names></name><name name-style="western"><surname>Telleria</surname><given-names>MT</given-names></name><name name-style="western"><surname>Tennakoon</surname><given-names>DS</given-names></name><name name-style="western"><surname>Thines</surname><given-names>M</given-names></name><name name-style="western"><surname>Thorn</surname><given-names>RG</given-names></name><name name-style="western"><surname>Urbaniak</surname><given-names>J</given-names></name><name name-style="western"><surname>van der Vegte</surname><given-names>M</given-names></name><name name-style="western"><surname>Vasan</surname><given-names>V</given-names></name><name name-style="western"><surname>Vila-Viçosa</surname><given-names>C</given-names></name><name name-style="western"><surname>Voglmayr</surname><given-names>H</given-names></name><name name-style="western"><surname>Wrzosek</surname><given-names>M</given-names></name><name name-style="western"><surname>Zappelini</surname><given-names>J</given-names></name><name name-style="western"><surname>Groenewald</surname><given-names>JZ</given-names></name></person-group> (<year>2023</year>) <article-title>Fungal Planet description sheets: 1550–1613.</article-title><source>Persoonia</source><volume>51</volume>: <fpage>280</fpage>–<lpage>417</lpage>. <ext-link xlink:href="10.3767/persoonia.2023.51.08" ext-link-type="doi" xlink:type="simple">https://doi.org/10.3767/persoonia.2023.51.08</ext-link></mixed-citation></ref></ref-list></tp:taxon-treatment>
