# Supplementary material for: ﻿Multi-locus molecular phylogenetic analysis reveals four new species and a new record of Ophiocordyceps (Ophiocordycipitaceae, Hypocreales) on dipteran hosts in Thailand
Source: MycoKeys. 2025 Jul 7;119:235–61. doi: 10.3897/mycokeys.119.155439 (PMC12260605; doi:10.3897/mycokeys.119.155439)
Supplement: XML Treatment for Ophiocordyceps tabani [file mycokeys.119.155439-treatment4.xml]

<!DOCTYPE tp:taxon-treatment
  PUBLIC "-//TaxonX//DTD Taxonomic Treatment Publishing DTD v0 20100105//EN" "tax-treatment-NSO.dtd">
<tp:taxon-treatment xmlns:tp="http://www.plazi.org/taxpub"><tp:treatment-meta><kwd-group><label>Taxon classification</label><kwd>
                <named-content content-type="kingdom">Fungi</named-content>
              </kwd><kwd>
                <named-content content-type="order">Hypocreales</named-content>
              </kwd><kwd>
                <named-content content-type="family">Ophiocordycipitaceae</named-content>
              </kwd></kwd-group><mixed-citation publication-type="journal"><person-group><name><surname>Mongkolsamrit</surname><given-names>Suchada</given-names></name><name><surname>Thanakitpipattana</surname><given-names>Donnaya</given-names></name><name><surname>Noisripoom</surname><given-names>Wasana</given-names></name><name><surname>Tasanathai</surname><given-names>Kanoksri</given-names></name><name><surname>Liangsiri</surname><given-names>Kanraya</given-names></name><name><surname>Jaiyen</surname><given-names>Somruetai</given-names></name><name><surname>Rungjindamai</surname><given-names>Nattawut</given-names></name><name><surname>Stadler</surname><given-names>Marc</given-names></name><name><surname>Luangsa-ard</surname><given-names>Jennifer</given-names></name></person-group><article-title>﻿Multi-locus molecular phylogenetic analysis reveals four new species and a new record of <italic><tp:taxon-name><tp:taxon-name-part taxon-name-part-type="genus" reg="Ophiocordyceps">Ophiocordyceps</tp:taxon-name-part></tp:taxon-name></italic> (<tp:taxon-name><tp:taxon-name-part taxon-name-part-type="family">Ophiocordycipitaceae</tp:taxon-name-part></tp:taxon-name>, <tp:taxon-name><tp:taxon-name-part taxon-name-part-type="order">Hypocreales</tp:taxon-name-part></tp:taxon-name>) on dipteran hosts in Thailand</article-title><source>MycoKeys</source><day>07</day><month>07</month><year>2025</year><volume>119</volume><fpage>235</fpage><lpage>261</lpage><pub-id pub-id-type="doi">10.3897/mycokeys.119.155439</pub-id></mixed-citation></tp:treatment-meta><tp:nomenclature><label>﻿</label><tp:taxon-name>
              <object-id xmlns:xlink="http://www.w3.org/1999/xlink" content-type="arpha" xlink:type="simple">25D3C6ED-5B39-5370-A5C1-FD2B1DBC9288</object-id>
              <tp:taxon-name-part taxon-name-part-type="genus" reg="Ophiocordyceps">Ophiocordyceps</tp:taxon-name-part>
              <tp:taxon-name-part taxon-name-part-type="species" reg="tabani">tabani</tp:taxon-name-part>
              <object-id xmlns:xlink="http://www.w3.org/1999/xlink" content-type="mycobank" xlink:type="simple">858734</object-id>
            </tp:taxon-name><tp:taxon-authority>Mongkolsamrit, Liangsiri, Thanakitpipattana &amp; Luangsa-ard</tp:taxon-authority><tp:taxon-status xmlns:xlink="http://www.w3.org/1999/xlink" xlink:type="simple">sp. nov.</tp:taxon-status><xref ref-type="fig" rid="F5">Fig. 5</xref></tp:nomenclature><tp:treatment-sec sec-type="etymology" id="SECID0EDTAK"><title>Etymology.</title><p>Named after the host genus, <italic><tp:taxon-name><tp:taxon-name-part taxon-name-part-type="genus" reg="Tabanus">Tabanus</tp:taxon-name-part></tp:taxon-name></italic>.</p></tp:treatment-sec><tp:treatment-sec sec-type="Typus" id="SECID0EQTAK"><title>Typus.</title><p>Thailand • Nakhon Ratchasima Province, Khao Yai National Park, Mo Singto Nature Trail, on horsefly (<tp:taxon-name><tp:taxon-name-part taxon-name-part-type="family">Tabanidae</tp:taxon-name-part></tp:taxon-name>, <italic><tp:taxon-name><tp:taxon-name-part taxon-name-part-type="genus" reg="Tabanus">Tabanus</tp:taxon-name-part></tp:taxon-name></italic> sp.) attached to a twig of a forest tree, 4 November 2010, P. Srikitikulchai, S. Mongkolsamrit, A. Khonsanit, R. Somnuk, K. Sansatchanon, W. Noisripoom, MY6380.01 (<abbrev xmlns:xlink="http://www.w3.org/1999/xlink" xlink:title="BIOTEC Bangkok Herbarium" id="ABBRID0ECUAK" xlink:type="simple">BBH</abbrev> 30055, ex-type culture BCC 45127).</p><fig id="F5" position="float" orientation="portrait"><object-id xmlns:xlink="http://www.w3.org/1999/xlink" content-type="doi" xlink:type="simple">10.3897/mycokeys.119.155439.figure5</object-id><object-id xmlns:xlink="http://www.w3.org/1999/xlink" content-type="zenodo_dep_id" xlink:type="simple">15845607</object-id><object-id xmlns:xlink="http://www.w3.org/1999/xlink" content-type="arpha" xlink:type="simple">CAA84511-C0C0-5843-9266-7A9192FD0C14</object-id><label>Figure 5.</label><caption><p><italic><tp:taxon-name><tp:taxon-name-part taxon-name-part-type="genus" reg="Ophiocordyceps">Ophiocordyceps</tp:taxon-name-part><tp:taxon-name-part taxon-name-part-type="species" reg="tabani">tabani</tp:taxon-name-part></tp:taxon-name></italic>. <bold>A–C.</bold> Fungus on a horsefly (<tp:taxon-name><tp:taxon-name-part taxon-name-part-type="family">Tabanidae</tp:taxon-name-part></tp:taxon-name>, <italic><tp:taxon-name><tp:taxon-name-part taxon-name-part-type="genus" reg="Tabanus">Tabanus</tp:taxon-name-part></tp:taxon-name></italic> sp., Holotype <abbrev xmlns:xlink="http://www.w3.org/1999/xlink" xlink:title="BIOTEC Bangkok Herbarium" id="ABBRID0EHVAK" xlink:type="simple">BBH</abbrev> 30055); <bold>D.</bold> Perithecia; <bold>E.</bold> Ascus; <bold>F.</bold> Ascus cap; <bold>G.</bold> Part-spores; <bold>H, I.</bold> Conidiogenous cells forming a hymenial layer; <bold>J.</bold> Conidia; <bold>K, L.</bold> Colonies on OA at 30 days (<bold>K</bold> obverse, <bold>L</bold> reverse); <bold>M</bold>, <bold>N.</bold> Colonies on <abbrev xmlns:xlink="http://www.w3.org/1999/xlink" xlink:title="potato dextrose agar" id="ABBRID0EBWAK" xlink:type="simple">PDA</abbrev> at 30 days (<bold>M</bold> obverse, <bold>N</bold> reverse). Scale bars: 15 mm (<bold>A–C</bold>); 500 µm (<bold>D</bold>); 100 µm (<bold>E</bold>); 10 µm (<bold>F</bold>); 20 µm (<bold>G</bold>); 15 µm (<bold>H, I</bold>); 10 µm (<bold>J</bold>); 10 mm (<bold>K–N</bold>).</p></caption><graphic xmlns:xlink="http://www.w3.org/1999/xlink" xlink:href="mycokeys-119-235-g005.jpg" position="float" orientation="portrait" xlink:type="simple" id="oo_1368815.jpg"><uri content-type="original_file" xlink:type="simple">https://binary.pensoft.net/fig/1368815</uri></graphic></fig></tp:treatment-sec><tp:treatment-sec sec-type="description" id="SECID0E5WAK"><title>Description.</title><p><bold><italic>Stromata</italic></bold> stipitate, usually two stromata arising from the thorax region of host, beneath the wings, capitate, unbranched. <bold><italic>Stipes</italic></bold> cylindrical, smooth, tough, brownish-orange (165 A–B), 4–10 mm long, 1.5–2 mm wide. <bold><italic>Sexual morph</italic>: <italic>Fertile head</italic></bold> hemispherical to globoid, upper surface slightly convex, moderate orange (167 B–C), located at the terminal part of stipes, 2–3 mm thick, 3–4 mm diam. <bold><italic>Perithecia</italic></bold> immersed, ovoid to obclavate, (1000–)1025–1148(–1180) × (320–)325–380(–450) μm (n = 15, 1087 ± 61.6 × 361 ± 43.2 μm). <bold><italic>Asci</italic></bold> cylindrical, (550–)636–870(–880) × (4–)4.5–6 μm (n = 30, 753.5 ± 116.8 × 5 ± 0.5 μm) with cap 3–6 μm thick. <bold><italic>Ascospores</italic></bold> filiform, multi-septate, breaking into 64 part-spores, cylindrical to fusoid, (10–)11–13(–14) × (1–)1.5–2 μm (n = 50, 11.8 ± 1.3 × 1.8 ± 0.3 μm). <bold><italic>Asexual morph</italic>: <italic>Synnemata</italic></bold> usually arising from posterior abdomen region of host, solitary, cylindrical, unbranched, uneven and rough when aged, brown to dark brown at the base, moderate orange at the apex, 5–10 × 0.5–2 mm, fertile part located at the terminal ends of the synnemata. <bold><italic>Conidiogenous cells</italic></bold><tp:taxon-name><tp:taxon-name-part taxon-name-part-type="genus" reg="Hymenostilbe">Hymenostilbe</tp:taxon-name-part></tp:taxon-name>-like, phialidic, forming a hymenial layer. <bold><italic>Phialides</italic></bold> cylindrical with short crowded denticles, (12–)13–17(–20) × 3–4 μm (n = 30, 15 ± 2.4 × 3 ± 0.2 μm). <bold><italic>Conidia</italic></bold> hyaline smooth-walled, fusoid, (5–)7–9(–10) × 3–4 μm (n = 30, 8 ± 1.2 × 3.3 ± 0.4 μm).</p></tp:treatment-sec><tp:treatment-sec sec-type="description" id="SECID0EYYAK"><title>Culture characteristics.</title><p><bold><italic>Colonies</italic></bold> on OA attaining a diam. of 8–10 mm in 30 days, mycelium sparse, white, reverse pale yellow (165D). <bold><italic>Conidia</italic></bold> and reproductive structures not observed. <bold><italic>Colonies</italic></bold> on <abbrev xmlns:xlink="http://www.w3.org/1999/xlink" xlink:title="potato dextrose agar" id="ABBRID0EJZAK" xlink:type="simple">PDA</abbrev> attaining a diam. of 7–10 mm in 30 days, high mycelium density, white, reverse pale yellow (165D). <bold><italic>Conidia</italic></bold> and reproductive structures not observed.</p></tp:treatment-sec><tp:treatment-sec sec-type="host" id="SECID0EQZAK"><title>Host.</title><p>Horsefly (<tp:taxon-name><tp:taxon-name-part taxon-name-part-type="family">Tabanidae</tp:taxon-name-part></tp:taxon-name>, <italic><tp:taxon-name><tp:taxon-name-part taxon-name-part-type="genus" reg="Tabanus">Tabanus</tp:taxon-name-part></tp:taxon-name></italic> sp.).</p></tp:treatment-sec><tp:treatment-sec sec-type="habitat" id="SECID0EC1AK"><title>Habitat.</title><p>Specimens were found on the twig of a tree in a forest.</p></tp:treatment-sec><tp:treatment-sec sec-type="material" id="SECID0EH1AK"><title>Additional materials examined.</title><p>• Nakhon Ratchasima Province, Khao Yai National Park, Mo Singto Nature Trail, horsefly (<tp:taxon-name><tp:taxon-name-part taxon-name-part-type="family">Tabanidae</tp:taxon-name-part></tp:taxon-name>, <italic><tp:taxon-name><tp:taxon-name-part taxon-name-part-type="genus" reg="Tabanus">Tabanus</tp:taxon-name-part></tp:taxon-name></italic> sp.) attached to a twig of a forest tree, 22 July 2009, K. Tasanathai, S. Mongkolsamrit, P. Srikitikulchai, R. Ridkaew, MY4999.01 (<abbrev xmlns:xlink="http://www.w3.org/1999/xlink" xlink:title="BIOTEC Bangkok Herbarium" id="ABBRID0EZ1AK" xlink:type="simple">BBH</abbrev> 26791, Culture BCC 38243), MY4999.02 (paratype <abbrev xmlns:xlink="http://www.w3.org/1999/xlink" xlink:title="BIOTEC Bangkok Herbarium" id="ABBRID0E41AK" xlink:type="simple">BBH</abbrev> 26791, ex-paratype culture BCC 39918); • idem, 30 June 2010, K. Tasanathai, P. Srikitikulchai, S. Mongkolsamrit, A. Khonsanit, R. Somnuk, K. Sansatchanon, MY6098.01, MY6098.02 (<abbrev xmlns:xlink="http://www.w3.org/1999/xlink" xlink:title="BIOTEC Bangkok Herbarium" id="ABBRID0EB2AK" xlink:type="simple">BBH</abbrev> 29675, Culture BCC 43730, Culture BCC 45070); • idem, 4 November 2010, P. Srikitikulchai, S. Mongkolsamrit, A. Khonsanit, R. Somnuk, K. Sansatchanon, W. Noisripoom, MY6380.01 (<abbrev xmlns:xlink="http://www.w3.org/1999/xlink" xlink:title="BIOTEC Bangkok Herbarium" id="ABBRID0EF2AK" xlink:type="simple">BBH</abbrev> 30055, Culture BCC 45127).</p></tp:treatment-sec><tp:treatment-sec sec-type="notes" id="SECID0EJ2AK"><title>Notes.</title><p><italic><tp:taxon-name><tp:taxon-name-part taxon-name-part-type="genus" reg="Ophiocordyceps">Ophiocordyceps</tp:taxon-name-part><tp:taxon-name-part taxon-name-part-type="species" reg="tabani">tabani</tp:taxon-name-part></tp:taxon-name></italic> predominantly produces both sexual morphs and asexual morphs on the same specimen. Both <italic><tp:taxon-name><tp:taxon-name-part taxon-name-part-type="genus" reg="Ophiocordyceps">Ophiocordyceps</tp:taxon-name-part><tp:taxon-name-part taxon-name-part-type="species" reg="tabani">tabani</tp:taxon-name-part></tp:taxon-name></italic> and <italic><tp:taxon-name><tp:taxon-name-part taxon-name-part-type="genus" reg="Ophiocordyceps">O.</tp:taxon-name-part><tp:taxon-name-part taxon-name-part-type="species" reg="philippinensis">philippinensis</tp:taxon-name-part></tp:taxon-name></italic> are commonly found attached to the twigs of trees. However, these two fungi differ in their hosts. <italic><tp:taxon-name><tp:taxon-name-part taxon-name-part-type="genus" reg="Ophiocordyceps">Ophiocordyceps</tp:taxon-name-part><tp:taxon-name-part taxon-name-part-type="species" reg="tabani">tabani</tp:taxon-name-part></tp:taxon-name></italic> infects horseflies (<tp:taxon-name><tp:taxon-name-part taxon-name-part-type="family">Tabanidae</tp:taxon-name-part></tp:taxon-name>, <italic><tp:taxon-name><tp:taxon-name-part taxon-name-part-type="genus" reg="Tabanus">Tabanus</tp:taxon-name-part></tp:taxon-name></italic> sp.), while <italic><tp:taxon-name><tp:taxon-name-part taxon-name-part-type="genus" reg="Ophiocordyceps">O.</tp:taxon-name-part><tp:taxon-name-part taxon-name-part-type="species" reg="philippinensis">philippinensis</tp:taxon-name-part></tp:taxon-name></italic> infects <italic><tp:taxon-name><tp:taxon-name-part taxon-name-part-type="genus" reg="Clephydroneura">Clephydroneura</tp:taxon-name-part></tp:taxon-name></italic> sp. and <italic><tp:taxon-name><tp:taxon-name-part taxon-name-part-type="genus" reg="Asilus">Asilus</tp:taxon-name-part></tp:taxon-name></italic> sp., both belonging to the <tp:taxon-name><tp:taxon-name-part taxon-name-part-type="family">Asilidae</tp:taxon-name-part></tp:taxon-name>. The synnemata of <italic><tp:taxon-name><tp:taxon-name-part taxon-name-part-type="genus" reg="Ophiocordyceps">O.</tp:taxon-name-part><tp:taxon-name-part taxon-name-part-type="species" reg="tabani">tabani</tp:taxon-name-part></tp:taxon-name></italic> are tougher than those of other species. Notably, the reproductive structures of the asexual morph are located at the terminal ends of the synnemata, which often become uneven and rough with age. Among the specimens collected from the field, the hosts typically have no wings.</p></tp:treatment-sec></tp:taxon-treatment>
