# Supplementary material for: ﻿Multi-locus molecular phylogenetic analysis reveals four new species and a new record of Ophiocordyceps (Ophiocordycipitaceae, Hypocreales) on dipteran hosts in Thailand
Source: MycoKeys. 2025 Jul 7;119:235–61. doi: 10.3897/mycokeys.119.155439 (PMC12260605; doi:10.3897/mycokeys.119.155439)
Supplement: XML Treatment for Ophiocordyceps thilosuensis [file mycokeys.119.155439-treatment5.xml]

<!DOCTYPE tp:taxon-treatment
  PUBLIC "-//TaxonX//DTD Taxonomic Treatment Publishing DTD v0 20100105//EN" "tax-treatment-NSO.dtd">
<tp:taxon-treatment xmlns:tp="http://www.plazi.org/taxpub"><tp:treatment-meta><kwd-group><label>Taxon classification</label><kwd>
                <named-content content-type="kingdom">Fungi</named-content>
              </kwd><kwd>
                <named-content content-type="order">Hypocreales</named-content>
              </kwd><kwd>
                <named-content content-type="family">Ophiocordycipitaceae</named-content>
              </kwd></kwd-group><mixed-citation publication-type="journal"><person-group><name><surname>Mongkolsamrit</surname><given-names>Suchada</given-names></name><name><surname>Thanakitpipattana</surname><given-names>Donnaya</given-names></name><name><surname>Noisripoom</surname><given-names>Wasana</given-names></name><name><surname>Tasanathai</surname><given-names>Kanoksri</given-names></name><name><surname>Liangsiri</surname><given-names>Kanraya</given-names></name><name><surname>Jaiyen</surname><given-names>Somruetai</given-names></name><name><surname>Rungjindamai</surname><given-names>Nattawut</given-names></name><name><surname>Stadler</surname><given-names>Marc</given-names></name><name><surname>Luangsa-ard</surname><given-names>Jennifer</given-names></name></person-group><article-title>﻿Multi-locus molecular phylogenetic analysis reveals four new species and a new record of <italic><tp:taxon-name><tp:taxon-name-part taxon-name-part-type="genus" reg="Ophiocordyceps">Ophiocordyceps</tp:taxon-name-part></tp:taxon-name></italic> (<tp:taxon-name><tp:taxon-name-part taxon-name-part-type="family">Ophiocordycipitaceae</tp:taxon-name-part></tp:taxon-name>, <tp:taxon-name><tp:taxon-name-part taxon-name-part-type="order">Hypocreales</tp:taxon-name-part></tp:taxon-name>) on dipteran hosts in Thailand</article-title><source>MycoKeys</source><day>07</day><month>07</month><year>2025</year><volume>119</volume><fpage>235</fpage><lpage>261</lpage><pub-id pub-id-type="doi">10.3897/mycokeys.119.155439</pub-id></mixed-citation></tp:treatment-meta><tp:nomenclature><label>﻿</label><tp:taxon-name>
              <object-id xmlns:xlink="http://www.w3.org/1999/xlink" content-type="arpha" xlink:type="simple">D64084D6-84C3-5268-BE34-09CF97372DE3</object-id>
              <tp:taxon-name-part taxon-name-part-type="genus" reg="Ophiocordyceps">Ophiocordyceps</tp:taxon-name-part>
              <tp:taxon-name-part taxon-name-part-type="species" reg="thilosuensis">thilosuensis</tp:taxon-name-part>
              <object-id xmlns:xlink="http://www.w3.org/1999/xlink" content-type="mycobank" xlink:type="simple">858735</object-id>
            </tp:taxon-name><tp:taxon-authority>Mongkolsamrit, Liangsiri, Thanakitpipattana &amp; Luangsa-ard</tp:taxon-authority><tp:taxon-status xmlns:xlink="http://www.w3.org/1999/xlink" xlink:type="simple">sp. nov.</tp:taxon-status><xref ref-type="fig" rid="F6">Fig. 6</xref></tp:nomenclature><tp:treatment-sec sec-type="etymology" id="SECID0E56AK"><title>Etymology.</title><p>Refers to the locality where the type specimen was found, Thi Lo Su Waterfall.</p></tp:treatment-sec><tp:treatment-sec sec-type="Typus" id="SECID0EDABK"><title>Typus.</title><p>Thailand • Tak Province, Umphang Wildlife Sanctuary, Thi Lo Su Waterfall, on fruit fly (<tp:taxon-name><tp:taxon-name-part taxon-name-part-type="family">Tephritidae</tp:taxon-name-part></tp:taxon-name>, <italic><tp:taxon-name><tp:taxon-name-part taxon-name-part-type="genus" reg="Anastrepha">Anastrepha</tp:taxon-name-part><tp:taxon-name-part taxon-name-part-type="species" reg="obliqua">obliqua</tp:taxon-name-part></tp:taxon-name></italic>) attached to the underside of a bamboo leaf of a forest plant, 25 November 2010, K. Tasanathai, P. Srikitikulchai, A. Khonsanit, W. Noisripoom, K. Sansatchanon, MY6446.01 (<bold>holotype</bold><abbrev xmlns:xlink="http://www.w3.org/1999/xlink" xlink:title="BIOTEC Bangkok Herbarium" id="ABBRID0E2ABK" xlink:type="simple">BBH</abbrev> 30265, ex-type culture BCC 46607).</p><fig id="F6" position="float" orientation="portrait"><object-id xmlns:xlink="http://www.w3.org/1999/xlink" content-type="doi" xlink:type="simple">10.3897/mycokeys.119.155439.figure6</object-id><object-id xmlns:xlink="http://www.w3.org/1999/xlink" content-type="zenodo_dep_id" xlink:type="simple">15845614</object-id><object-id xmlns:xlink="http://www.w3.org/1999/xlink" content-type="arpha" xlink:type="simple">2631908B-B27B-52E0-902D-2FF8452B1291</object-id><label>Figure 6.</label><caption><p><italic><tp:taxon-name><tp:taxon-name-part taxon-name-part-type="genus" reg="Ophiocordyceps">Ophiocordyceps</tp:taxon-name-part><tp:taxon-name-part taxon-name-part-type="species" reg="thilosuensis">thilosuensis</tp:taxon-name-part></tp:taxon-name></italic>. <bold>A, B.</bold> Fungus on a fruit fly (<tp:taxon-name><tp:taxon-name-part taxon-name-part-type="family">Tephritidae</tp:taxon-name-part></tp:taxon-name>, <italic><tp:taxon-name><tp:taxon-name-part taxon-name-part-type="genus" reg="Anastrepha">Anastrepha</tp:taxon-name-part><tp:taxon-name-part taxon-name-part-type="species" reg="obliqua">obliqua</tp:taxon-name-part></tp:taxon-name></italic>, Holotype <abbrev xmlns:xlink="http://www.w3.org/1999/xlink" xlink:title="BIOTEC Bangkok Herbarium" id="ABBRID0EECBK" xlink:type="simple">BBH</abbrev> 30265); <bold>C.</bold> Perithecia; <bold>D.</bold> Ascus; <bold>E.</bold> Ascus cap; <bold>F.</bold> Part-spores; <bold>G, H.</bold> Conidiogenous cells forming a hymenial layer; <bold>I.</bold> Conidia; <bold>J, K.</bold> Colonies on OA at 30 days (<bold>J</bold> obverse, <bold>K</bold> reverse); <bold>L, M.</bold> Colonies on <abbrev xmlns:xlink="http://www.w3.org/1999/xlink" xlink:title="potato dextrose agar" id="ABBRID0E3CBK" xlink:type="simple">PDA</abbrev> at 30 days (<bold>L</bold> obverse, <bold>M</bold> reverse). Scale bars: 3 mm (<bold>A</bold>); 4 mm (<bold>B</bold>); 500 µm (<bold>C</bold>); 80 µm (<bold>D</bold>); 10 µm (<bold>E, F, G–I</bold>); 10 mm (<bold>J–M</bold>).</p></caption><graphic xmlns:xlink="http://www.w3.org/1999/xlink" xlink:href="mycokeys-119-235-g006.jpg" position="float" orientation="portrait" xlink:type="simple" id="oo_1368816.jpg"><uri content-type="original_file" xlink:type="simple">https://binary.pensoft.net/fig/1368816</uri></graphic></fig></tp:treatment-sec><tp:treatment-sec sec-type="description" id="SECID0EVDBK"><title>Description.</title><p>The dead fly hosts were covered with sparse, yellowish-white hyphae. <bold><italic>Stromata</italic></bold> stipitate, two stromata arising from the thorax region of host, beneath the wings, capitate, unbranched. <bold><italic>Stipes</italic></bold> cylindrical, smooth, yellowish white (NN155A), 4–8 mm long, 0.5–1.5 mm wide. <bold><italic>Sexual morph</italic>: <italic>Fertile heads</italic></bold> disc-shaped, upper surface slightly convex, yellowish white, located at the tip of the stipes, 1–2 mm thick, 1–2.5 mm diam. <bold><italic>Perithecia</italic></bold> immersed, ovoid to obclavate, (700–)920–1065(–1075) × (240–)300–350(–400) μm (n = 30, 990.6 ± 72.3 × 325 ± 25.2 μm). <bold><italic>Asci</italic></bold> cylindrical, (320–)411–754(–880) × 5–7 μm (n = 30, 582.8 ± 171.4 × 6 ± 1 μm), with cap 3–6 μm thick. <bold><italic>Ascospores</italic></bold> filiform, multi-septate, breaking into 64 part-spores, cylindrical to fusoid, (6–)7.5–12 × (1–)1.5–2 μm (n = 50, 9.8 ± 2.1 × 1.6 ± 0.3 μm). <bold><italic>Asexual morph</italic>: <italic>Synnemata</italic></bold> arising from posterior abdomen region of host, solitary or multiple, cylindrical, unbranched, yellowish white, 3–10 × 0.5–1 mm, fertile part located at the two-thirds length of the synnemata. <bold><italic>Conidiogenous cells</italic></bold><tp:taxon-name><tp:taxon-name-part taxon-name-part-type="genus" reg="Hymenostilbe">Hymenostilbe</tp:taxon-name-part></tp:taxon-name>-like, phialidic, forming a hymenial layer. <bold><italic>Phialides</italic></bold> cylindrical with short crowded denticles, (10–)12–18(–20) × (2–)2.5–3.5(–4) μm (n = 30, 14.7 ± 3 × 3.1 ± 0.5 μm). <bold><italic>Conidia</italic></bold> hyaline smooth-walled, obovoid, (5–)5.5–7.5(–8) × 2–3 μm (n = 30, 6.5 ± 0.9 × 2.5 ± 0.5 μm).</p></tp:treatment-sec><tp:treatment-sec sec-type="description" id="SECID0ENFBK"><title>Culture characteristics.</title><p><bold><italic>Colonies</italic></bold> on OA attaining a diam. of 7–10 mm in 30 days, mycelium sparse, white, reverse pale yellow (165D). <bold><italic>Conidia</italic></bold> and reproductive structures not observed. <bold><italic>Colonies</italic></bold> on <abbrev xmlns:xlink="http://www.w3.org/1999/xlink" xlink:title="potato dextrose agar" id="ABBRID0E5FBK" xlink:type="simple">PDA</abbrev> attaining a diam. of 7–10 mm in 30 days, high mycelium density, white, reverse pale yellow (165D). <bold><italic>Conidia</italic></bold> and reproductive structures not observed.</p></tp:treatment-sec><tp:treatment-sec sec-type="host" id="SECID0EFGBK"><title>Host.</title><p>Fruit fly (<tp:taxon-name><tp:taxon-name-part taxon-name-part-type="family">Tephritidae</tp:taxon-name-part></tp:taxon-name>, <italic><tp:taxon-name><tp:taxon-name-part taxon-name-part-type="genus" reg="Anastrepha">Anastrepha</tp:taxon-name-part><tp:taxon-name-part taxon-name-part-type="species" reg="obliqua">obliqua</tp:taxon-name-part></tp:taxon-name></italic>), soldier fly (<tp:taxon-name><tp:taxon-name-part taxon-name-part-type="family">Stratiomyidae</tp:taxon-name-part></tp:taxon-name>, <tp:taxon-name><tp:taxon-name-part taxon-name-part-type="subfamily">Sarginae</tp:taxon-name-part></tp:taxon-name>).</p></tp:treatment-sec><tp:treatment-sec sec-type="habitat" id="SECID0EFHBK"><title>Habitat.</title><p>Specimen was found on the underside of a bamboo leaf of a forest plant.</p></tp:treatment-sec><tp:treatment-sec sec-type="material" id="SECID0EKHBK"><title>Additional materials examined.</title><p>Thailand • Tak Province, Umphang Wildlife Sanctuary, Thi Lo Su Waterfall, on fruit fly (<tp:taxon-name><tp:taxon-name-part taxon-name-part-type="family">Tephritidae</tp:taxon-name-part></tp:taxon-name>, <italic><tp:taxon-name><tp:taxon-name-part taxon-name-part-type="genus" reg="Anastrepha">Anastrepha</tp:taxon-name-part><tp:taxon-name-part taxon-name-part-type="species" reg="obliqua">obliqua</tp:taxon-name-part></tp:taxon-name></italic>) attached to the underside of a bamboo leaf, 25 November 2010, K. Tasanathai, P. Srikitikulchai, A. Khonsanit, W. Noisripoom, K. Sansatchanon, MY6439 (paratype <abbrev xmlns:xlink="http://www.w3.org/1999/xlink" xlink:title="BIOTEC Bangkok Herbarium" id="ABBRID0EAIBK" xlink:type="simple">BBH</abbrev> 30099, ex-paratype culture BCC 47494), and MY6446.02 (<abbrev xmlns:xlink="http://www.w3.org/1999/xlink" xlink:title="BIOTEC Bangkok Herbarium" id="ABBRID0EEIBK" xlink:type="simple">BBH</abbrev> 30265, culture BCC 46608); MY6441 (<abbrev xmlns:xlink="http://www.w3.org/1999/xlink" xlink:title="BIOTEC Bangkok Herbarium" id="ABBRID0EIIBK" xlink:type="simple">BBH</abbrev> 30100, culture BCC 46606).</p></tp:treatment-sec><tp:treatment-sec sec-type="notes" id="SECID0EMIBK"><title>Notes.</title><p><italic><tp:taxon-name><tp:taxon-name-part taxon-name-part-type="genus" reg="Ophiocordyceps">Ophiocordyceps</tp:taxon-name-part><tp:taxon-name-part taxon-name-part-type="species" reg="thilosuensis">thilosuensis</tp:taxon-name-part></tp:taxon-name></italic> has been collected from a bamboo forest. This species exhibits unique morphological characteristics. The fly hosts are covered with sparse hyphae that are yellowish-white in colour. The stromata range from yellowish white. The fertile parts are disc-shaped and located at the terminal of the stipe. These characteristics, which resemble those of <italic><tp:taxon-name><tp:taxon-name-part taxon-name-part-type="genus" reg="Hevansia">Hevansia</tp:taxon-name-part><tp:taxon-name-part taxon-name-part-type="species" reg="novoguineensis">novoguineensis</tp:taxon-name-part></tp:taxon-name></italic>, occur on spiders and can be found on the underside of dicotyledonous leaves in the forest (<xref ref-type="bibr" rid="B30">Mongkolsamrit et al. 2022</xref>).</p></tp:treatment-sec><ref-list><ref id="B30"><mixed-citation xmlns:xlink="http://www.w3.org/1999/xlink" xlink:type="simple"><person-group><name name-style="western"><surname>Mongkolsamrit</surname><given-names>S</given-names></name><name name-style="western"><surname>Noisripoom</surname><given-names>W</given-names></name><name name-style="western"><surname>Tasanathai</surname><given-names>K</given-names></name><name name-style="western"><surname>Kobmoo</surname><given-names>N</given-names></name><name name-style="western"><surname>Thanakitpipattana</surname><given-names>D</given-names></name><name name-style="western"><surname>Khonsanit</surname><given-names>A</given-names></name><name name-style="western"><surname>Petcharad</surname><given-names>B</given-names></name><name name-style="western"><surname>Sakolrak</surname><given-names>B</given-names></name><name name-style="western"><surname>Himaman</surname><given-names>W</given-names></name></person-group> (<year>2022</year>) <article-title>Comprehensive treatise of <italic><tp:taxon-name><tp:taxon-name-part taxon-name-part-type="genus">Hevansia</tp:taxon-name-part></tp:taxon-name></italic> and three new genera <italic><tp:taxon-name><tp:taxon-name-part taxon-name-part-type="genus">Jenniferia</tp:taxon-name-part></tp:taxon-name></italic>, <italic><tp:taxon-name><tp:taxon-name-part taxon-name-part-type="genus">Parahevansia</tp:taxon-name-part></tp:taxon-name></italic> and <italic><tp:taxon-name><tp:taxon-name-part taxon-name-part-type="genus">Polystromomyces</tp:taxon-name-part></tp:taxon-name></italic> on spiders in <tp:taxon-name><tp:taxon-name-part taxon-name-part-type="family">Cordycipitaceae</tp:taxon-name-part></tp:taxon-name> from Thailand.</article-title><source>MycoKeys</source><volume>91</volume>: <fpage>113</fpage>–<lpage>149</lpage>. <ext-link xlink:href="10.3897/mycokeys.91.83091" ext-link-type="doi" xlink:type="simple">https://doi.org/10.3897/mycokeys.91.83091</ext-link></mixed-citation></ref></ref-list></tp:taxon-treatment>
